# Supplementary material for: Orthogonal, modular anion–cation and cation–anion self-assembly using pre-programmed anion binding sites
Source: Chem Sci. 2023 Feb 3;14(10):2585–95. doi: 10.1039/d2sc05121d (PMC9993851; doi:10.1039/d2sc05121d)
Supplement: SC-014-D2SC05121D-s002 [file SC-014-D2SC05121D-s002.cif]

# Electronic Supplementary Material (ESI) for Chemical Science.
# This journal is © The Royal Society of Chemistry 2023

####################################################################### 
# 
# This file contains crystal structure data downloaded from the 
# Cambridge Structural Database (CSD) hosted by the Cambridge 
# Crystallographic Data Centre (CCDC).
# 
# Full information about CCDC data access policies and citation 
# guidelines are available at http://www.ccdc.cam.ac.uk/access/V1 
# 
# Audit and citation data items may have been added by the CCDC. 
# Please retain this information to preserve the provenance of 
# this file and to allow appropriate attribution of the data. 
# 
#######################################################################

data_20022_0m
_database_code_depnum_ccdc_archive 'CCDC 2091810'
loop_
_audit_author_name
_audit_author_address
'Veronica Carta'
;Indiana University
United States of America
;
_audit_update_record             
;
2021-06-23 deposited with the CCDC.	2023-02-03 downloaded from the CCDC.
;
_audit_creation_date             2020-01-31
_audit_creation_method           
;
Olex2 1.3
(compiled Nov 21 2019 18:26:39 for OlexSys, GUI svn.r6003)
;
_shelx_SHELXL_version_number     2017/1
loop_
_audit_author_email
davancra@iu.edu
vcarta@iu.edu
aflood@indiana.edu
_chemical_name_common            ?
_chemical_name_systematic        ?
_chemical_formula_moiety         'C31 H26 Au F N2 P, C2 F6 N O4 S2'
_chemical_formula_sum            'C33 H26 Au F7 N3 O4 P S2'
_chemical_formula_weight         953.62
_chemical_melting_point          ?
loop_
_atom_type_symbol
_atom_type_description
_atom_type_scat_dispersion_real
_atom_type_scat_dispersion_imag
_atom_type_scat_source
C C 0.0033 0.0016 'International Tables Vol C Tables 4.2.6.8 and 6.1.1.4'
H H 0.0000 0.0000 'International Tables Vol C Tables 4.2.6.8 and 6.1.1.4'
F F 0.0171 0.0103 'International Tables Vol C Tables 4.2.6.8 and 6.1.1.4'
N N 0.0061 0.0033 'International Tables Vol C Tables 4.2.6.8 and 6.1.1.4'
O O 0.0106 0.0060 'International Tables Vol C Tables 4.2.6.8 and 6.1.1.4'
P P 0.1023 0.0942 'International Tables Vol C Tables 4.2.6.8 and 6.1.1.4'
S S 0.1246 0.1234 'International Tables Vol C Tables 4.2.6.8 and 6.1.1.4'
Au Au -2.0133 8.8022 'International Tables Vol C Tables 4.2.6.8 and 6.1.1.4'

_shelx_space_group_comment       
;
The symmetry employed for this shelxl refinement is uniquely defined
by the following loop, which should always be used as a source of
symmetry information in preference to the above space-group names.
They are only intended as comments.
;
_space_group_crystal_system      triclinic
_space_group_IT_number           2
_space_group_name_H-M_alt        'P -1'
_space_group_name_Hall           '-P 1'
loop_
_space_group_symop_operation_xyz
'x, y, z'
'-x, -y, -z'

_cell_length_a                   8.6133(4)
_cell_length_b                   14.6051(6)
_cell_length_c                   15.5136(8)
_cell_angle_alpha                62.663(2)
_cell_angle_beta                 79.227(2)
_cell_angle_gamma                82.934(2)
_cell_volume                     1701.53(14)
_cell_formula_units_Z            2
_cell_measurement_reflns_used    9286
_cell_measurement_temperature    100.0
_cell_measurement_theta_max      30.49
_cell_measurement_theta_min      2.65
_shelx_estimated_absorpt_T_max   0.610
_shelx_estimated_absorpt_T_min   0.547
_exptl_absorpt_coefficient_mu    4.575
_exptl_absorpt_correction_T_max  0.7461
_exptl_absorpt_correction_T_min  0.6433
_exptl_absorpt_correction_type   multi-scan
_exptl_absorpt_process_details   
;
SADABS-2016/2 (Bruker,2016/2) was used for absorption correction.
wR2(int) was 0.0824 before and 0.0446 after correction.
The Ratio of minimum to maximum transmission is 0.8622.
The \l/2 correction factor is Not present.
;
_exptl_absorpt_special_details   ?
_exptl_crystal_colour            yellow
_exptl_crystal_colour_primary    yellow
_exptl_crystal_density_diffrn    1.861
_exptl_crystal_density_meas      ?
_exptl_crystal_density_method    ?
_exptl_crystal_description       block
_exptl_crystal_F_000             932
_exptl_crystal_preparation       synthesized
_exptl_crystal_recrystallization_method 
'vapor diffusion of dichloromethane into a diethyl ether solution'
_exptl_crystal_size_max          0.15
_exptl_crystal_size_mid          0.14
_exptl_crystal_size_min          0.12
_exptl_transmission_factor_max   ?
_exptl_transmission_factor_min   ?
_diffrn_reflns_av_R_equivalents  0.0316
_diffrn_reflns_av_unetI/netI     0.0170
_diffrn_reflns_Laue_measured_fraction_full 0.998
_diffrn_reflns_Laue_measured_fraction_max 0.997
_diffrn_reflns_limit_h_max       12
_diffrn_reflns_limit_h_min       -12
_diffrn_reflns_limit_k_max       20
_diffrn_reflns_limit_k_min       -20
_diffrn_reflns_limit_l_max       22
_diffrn_reflns_limit_l_min       -22
_diffrn_reflns_number            88532
_diffrn_reflns_point_group_measured_fraction_full 0.998
_diffrn_reflns_point_group_measured_fraction_max 0.997
_diffrn_reflns_theta_full        25.242
_diffrn_reflns_theta_max         30.516
_diffrn_reflns_theta_min         2.409
_diffrn_ambient_temperature      100.0
_diffrn_detector_area_resol_mean ?
_diffrn_measured_fraction_theta_full 0.998
_diffrn_measured_fraction_theta_max 0.997
_diffrn_measurement_device_type  'Bruker VENTURE D8'
_diffrn_measurement_method       '\f and \w scans'
_diffrn_radiation_type           MoK\a
_diffrn_radiation_wavelength     0.71073
_diffrn_source                   ?
_diffrn_source_current           1.4
_diffrn_source_power             0.07
_diffrn_source_voltage           50.0
_diffrn_standards_number         0
_reflns_Friedel_coverage         0.000
_reflns_Friedel_fraction_full    .
_reflns_Friedel_fraction_max     .
_reflns_number_gt                9867
_reflns_number_total             10365
_reflns_special_details          
;
 Reflections were merged by SHELXL according to the crystal
 class for the calculation of statistics and refinement.
 
 _reflns_Friedel_fraction is defined as the number of unique
 Friedel pairs measured divided by the number that would be
 possible theoretically, ignoring centric projections and
 systematic absences.
;
_reflns_threshold_expression     'I > 2\s(I)'
_computing_cell_refinement       'SAINT V8.38A (?, 2016)'
_computing_data_collection       ?
_computing_data_reduction        'SAINT V8.38A (?, 2016)'
_computing_molecular_graphics    'Olex2 1.3 (Dolomanov et al., 2009)'
_computing_publication_material  'Olex2 1.3 (Dolomanov et al., 2009)'
_computing_structure_refinement  'XL  (Sheldrick, 2008)'
_computing_structure_solution    'SHELXT 2014/5 (Sheldrick, 2014)'
_refine_diff_density_max         1.454
_refine_diff_density_min         -1.086
_refine_diff_density_rms         0.091
_refine_ls_extinction_coef       .
_refine_ls_extinction_method     none
_refine_ls_goodness_of_fit_ref   1.030
_refine_ls_hydrogen_treatment    constr
_refine_ls_matrix_type           full
_refine_ls_number_parameters     494
_refine_ls_number_reflns         10365
_refine_ls_number_restraints     537
_refine_ls_R_factor_all          0.0229
_refine_ls_R_factor_gt           0.0213
_refine_ls_restrained_S_all      1.011
_refine_ls_shift/su_max          0.004
_refine_ls_shift/su_mean         0.000
_refine_ls_structure_factor_coef Fsqd
_refine_ls_weighting_details     
'w=1/[\s^2^(Fo^2^)+(0.0216P)^2^+2.8537P] where P=(Fo^2^+2Fc^2^)/3'
_refine_ls_weighting_scheme      calc
_refine_ls_wR_factor_gt          0.0506
_refine_ls_wR_factor_ref         0.0514
_refine_special_details          ?
_olex2_refinement_description    
;
1. Fixed Uiso
 At 1.2 times of:
  All C(H) groups
 At 1.5 times of:
  All C(H,H,H) groups
2. Restrained distances
 S2-O4 \\sim S2-O3A
 with sigma of 0.02
 S3-O3 \\sim S3-O4A
 with sigma of 0.02
 S2-C1A \\sim S3-C33
 with sigma of 0.02
 F6A-C33 \\sim F5A-C33 \\sim F7A-C33
 with sigma of 0.02
3. Uiso/Uaniso restraints and constraints
Uanis(O2) \\sim Ueq, Uanis(O2A) \\sim Ueq: with sigma of 0.1 and sigma for
terminal atoms of 0.2
Uanis(F2A) = Uanis(F3) = Uanis(F3A) = Uanis(F4A) = Uanis(F2)
Uanis(F6) = Uanis(F7A) = Uanis(F7) = Uanis(F5A) = Uanis(F5) = Uanis(F6A)
Uanis(O2) = Uanis(O2A)
Uanis(O1) = Uanis(O1A)
Uanis(O3) = Uanis(O3A)
Uanis(O4) = Uanis(O4A)
Uanis(C1A) = Uanis(C33)
Uanis(S4) = Uanis(S1)
Uanis(C32) = Uanis(C1B)
Uanis(S3) = Uanis(S2)
4. Rigid body (RIGU) restrains
 All non-hydrogen atoms
 with sigma for 1-2 distances of 0.004 and sigma for 1-3 distances of 0.004
5. Others
 Fixed Sof: S1(0.5) F7(0.5) C33(0.5) F2A(0.5) C32(0.5) F3(0.5) F5A(0.5)
 F4(0.5) F6(0.5) F6A(0.5) F4A(0.5) F7A(0.5) F3A(0.5) F5(0.5) F2(0.5) N4(0.5)
 N3(0.5) O2(0.5) O1(0.5) O1A(0.5) O2A(0.5) O4A(0.5) O3(0.5) O4(0.5) O3A(0.5)
 C1A(0.5) S4(0.5) C1B(0.5) S2(0.5) S3(0.5)
6.a Aromatic/amide H refined with riding coordinates:
 C15(H15), C31(H31), C16(H16), C25(H25), C1(H1), C17(H17), C19(H19), C21(H21),
 C6(H6), C27(H27), C8(H8), C9(H9), C22(H22), C24(H24), C30(H30), C12(H12),
 C23(H23), C18(H18), C29(H29), C28(H28), C3(H3), C2(H2), C11(H11)
6.b Idealised Me refined as rotating group:
 C13(H13A,H13B,H13C)
;
_atom_sites_solution_hydrogens   geom
_atom_sites_solution_primary     dual
_atom_sites_solution_secondary   ?
loop_
_atom_site_label
_atom_site_type_symbol
_atom_site_fract_x
_atom_site_fract_y
_atom_site_fract_z
_atom_site_U_iso_or_equiv
_atom_site_adp_type
_atom_site_occupancy
_atom_site_site_symmetry_order
_atom_site_calc_flag
_atom_site_refinement_flags_posn
_atom_site_refinement_flags_adp
_atom_site_refinement_flags_occupancy
_atom_site_disorder_assembly
_atom_site_disorder_group
Au1 Au 0.76127(2) 0.36916(2) 0.73436(2) 0.01768(3) Uani 1 1 d . . . . .
P1 P 0.65887(6) 0.21777(4) 0.84111(4) 0.01423(9) Uani 1 1 d . . . . .
S1 S 0.0665(3) 0.4158(3) 1.0104(3) 0.0230(4) Uani 0.5 1 d . . P A -1
F1 F 0.9426(2) 0.74126(12) 0.44277(12) 0.0426(4) Uani 1 1 d . . . . .
N1 N 0.8695(2) 0.51453(14) 0.66997(14) 0.0199(3) Uani 1 1 d . . . . .
N2 N 0.7461(2) 0.46603(14) 0.54335(13) 0.0202(3) Uani 1 1 d . . . . .
C15 C 0.8427(2) 0.10980(16) 0.74870(15) 0.0187(4) Uani 1 1 d . . . . .
H15 H 0.818839 0.167179 0.689889 0.022 Uiso 1 1 calc R U . . .
C26 C 0.6263(2) 0.19962(15) 0.96646(15) 0.0166(3) Uani 1 1 d . . . . .
C14 C 0.7807(2) 0.10806(15) 0.83954(15) 0.0161(3) Uani 1 1 d . . . . .
C20 C 0.4665(2) 0.20603(14) 0.81583(14) 0.0147(3) Uani 1 1 d . . . . .
C31 C 0.7217(2) 0.24783(17) 0.99557(17) 0.0213(4) Uani 1 1 d . . . . .
H31 H 0.801925 0.291518 0.949246 0.026 Uiso 1 1 calc R U . . .
C16 C 0.9389(3) 0.02817(18) 0.74413(18) 0.0232(4) Uani 1 1 d . . . . .
H16 H 0.981325 0.029958 0.682305 0.028 Uiso 1 1 calc R U . . .
C25 C 0.3373(2) 0.26145(16) 0.84065(15) 0.0177(4) Uani 1 1 d . . . . .
H25 H 0.349628 0.299501 0.874624 0.021 Uiso 1 1 calc R U . . .
C1 C 0.9313(3) 0.54071(18) 0.72832(18) 0.0261(4) Uani 1 1 d . . . . .
H1 H 0.930422 0.492544 0.795339 0.031 Uiso 1 1 calc R U . . .
C5 C 0.8711(3) 0.58196(16) 0.57433(16) 0.0207(4) Uani 1 1 d . . . . .
C17 C 0.9729(3) -0.05598(19) 0.82984(19) 0.0280(5) Uani 1 1 d . . . . .
H17 H 1.036929 -0.112477 0.826725 0.034 Uiso 1 1 calc R U . . .
C19 C 0.8178(3) 0.02375(16) 0.92569(16) 0.0211(4) Uani 1 1 d . . . . .
H19 H 0.777859 0.022313 0.987653 0.025 Uiso 1 1 calc R U . . .
C21 C 0.4467(3) 0.15029(18) 0.76641(18) 0.0235(4) Uani 1 1 d . . . . .
H21 H 0.533665 0.111335 0.750325 0.028 Uiso 1 1 calc R U . . .
C4 C 0.9383(3) 0.67690(17) 0.53851(18) 0.0274(5) Uani 1 1 d . . . . .
C7 C 0.6791(3) 0.43803(16) 0.48225(15) 0.0202(4) Uani 1 1 d . . . . .
C6 C 0.8021(3) 0.55468(17) 0.51027(16) 0.0239(4) Uani 1 1 d . . . . .
H6 H 0.799095 0.603287 0.443737 0.029 Uiso 1 1 calc R U . . .
C27 C 0.5083(3) 0.13633(17) 1.03484(15) 0.0218(4) Uani 1 1 d . . . . .
H27 H 0.443551 0.102946 1.015482 0.026 Uiso 1 1 calc R U . . .
C8 C 0.6773(3) 0.49975(19) 0.38218(17) 0.0285(5) Uani 1 1 d . . . . .
H8 H 0.720266 0.566179 0.350964 0.034 Uiso 1 1 calc R U . . .
C9 C 0.6129(3) 0.4643(2) 0.32818(17) 0.0292(5) Uani 1 1 d . . . . .
H9 H 0.612782 0.507051 0.259999 0.035 Uiso 1 1 calc R U . . .
C22 C 0.3003(3) 0.1514(2) 0.7405(2) 0.0289(5) Uani 1 1 d . . . . .
H22 H 0.287799 0.114138 0.705774 0.035 Uiso 1 1 calc R U . . .
C24 C 0.1906(2) 0.26108(17) 0.81573(16) 0.0206(4) Uani 1 1 d . . . . .
H24 H 0.102405 0.298197 0.833359 0.025 Uiso 1 1 calc R U . . .
C30 C 0.6992(3) 0.23176(18) 1.09233(18) 0.0251(4) Uani 1 1 d . . . . .
H30 H 0.764970 0.263923 1.112305 0.030 Uiso 1 1 calc R U . . .
C12 C 0.6121(3) 0.34225(17) 0.52654(16) 0.0229(4) Uani 1 1 d . . . . .
H12 H 0.610655 0.299961 0.594937 0.027 Uiso 1 1 calc R U . . .
C10 C 0.5484(3) 0.36775(18) 0.37121(17) 0.0245(4) Uani 1 1 d . . . . .
F7 F 0.3621(4) 0.9602(3) 0.3781(2) 0.0374(3) Uani 0.5 1 d . . P B -1
C23 C 0.1730(3) 0.20653(19) 0.76515(17) 0.0247(4) Uani 1 1 d . . . . .
H23 H 0.072967 0.207090 0.747394 0.030 Uiso 1 1 calc R U . . .
C18 C 0.9135(3) -0.05796(18) 0.92034(19) 0.0283(5) Uani 1 1 d . . . . .
H18 H 0.938396 -0.115407 0.978819 0.034 Uiso 1 1 calc R U . . .
C33 C 0.7442(14) 0.9978(9) 0.5642(8) 0.0255(8) Uani 0.5 1 d D . P B -1
F2A F 0.4127(4) 0.3897(3) 0.9721(3) 0.0482(4) Uani 0.5 1 d . . P A -1
C32 C 0.272(2) 0.435(2) 1.015(2) 0.0310(15) Uani 0.5 1 d . . P A -1
C13 C 0.4839(3) 0.3298(2) 0.30996(19) 0.0323(5) Uani 1 1 d . . . . .
H13A H 0.435162 0.388026 0.257889 0.048 Uiso 1 1 calc R U . . .
H13B H 0.404408 0.278727 0.351626 0.048 Uiso 1 1 calc R U . . .
H13C H 0.570309 0.297939 0.280589 0.048 Uiso 1 1 calc R U . . .
C29 C 0.5813(3) 0.16911(19) 1.15993(17) 0.0277(5) Uani 1 1 d . . . . .
H29 H 0.566296 0.158396 1.226092 0.033 Uiso 1 1 calc R U . . .
C28 C 0.4850(3) 0.12191(19) 1.13090(16) 0.0281(5) Uani 1 1 d . . . . .
H28 H 0.403150 0.079706 1.177030 0.034 Uiso 1 1 calc R U . . .
C3 C 1.0008(3) 0.70560(19) 0.5973(2) 0.0316(5) Uani 1 1 d . . . . .
H3 H 1.045202 0.771048 0.571885 0.038 Uiso 1 1 calc R U . . .
C2 C 0.9967(3) 0.63584(19) 0.6943(2) 0.0310(5) Uani 1 1 d . . . . .
H2 H 1.038064 0.652407 0.737783 0.037 Uiso 1 1 calc R U . . .
C11 C 0.5470(3) 0.30763(18) 0.47163(17) 0.0257(4) Uani 1 1 d . . . . .
H11 H 0.501039 0.242115 0.503135 0.031 Uiso 1 1 calc R U . . .
F3 F -0.3391(4) 0.6544(3) 0.9313(3) 0.0482(4) Uani 0.5 1 d . . P A -1
F5A F 0.7723(4) 1.0900(3) 0.5541(2) 0.0374(3) Uani 0.5 1 d D . P B -1
F4 F -0.2699(4) 0.5053(3) 0.9394(3) 0.0366(7) Uani 0.5 1 d . . P A -1
F6 F 0.2267(4) 1.1003(3) 0.3528(2) 0.0374(3) Uani 0.5 1 d . . P B -1
F6A F 0.8808(4) 0.9432(3) 0.5736(2) 0.0374(3) Uani 0.5 1 d D . P B -1
F4A F 0.3235(4) 0.5363(3) 0.9613(3) 0.0482(4) Uani 0.5 1 d . . P A -1
F7A F 0.6449(4) 0.9511(3) 0.6444(2) 0.0374(3) Uani 0.5 1 d D . P B -1
F3A F 0.3283(4) 0.4050(3) 1.1030(3) 0.0482(4) Uani 0.5 1 d . . P A -1
F5 F 0.1283(4) 0.9550(3) 0.4605(2) 0.0374(3) Uani 0.5 1 d . . P B -1
F2 F -0.3527(4) 0.5199(3) 1.0713(3) 0.0482(4) Uani 0.5 1 d . . P A -1
N4 N 0.5043(4) 1.0701(3) 0.4616(3) 0.0224(7) Uani 0.5 1 d . . P B -1
N3 N -0.0047(5) 0.4715(3) 1.0528(3) 0.0264(8) Uani 0.5 1 d . . P A -1
O2 O 0.1037(5) 0.4300(4) 0.9092(4) 0.0417(8) Uani 0.5 1 d . U P A -1
O1 O 0.0948(5) 0.2981(3) 1.0801(3) 0.0402(7) Uani 0.5 1 d . . P A -1
O1A O 0.0071(5) 0.6360(3) 0.8907(3) 0.0402(7) Uani 0.5 1 d . . P A -1
O2A O -0.0862(5) 0.6392(4) 1.0484(4) 0.0417(8) Uani 0.5 1 d . U P A -1
O4A O 0.7732(4) 1.0821(3) 0.3742(3) 0.0337(6) Uani 0.5 1 d D . P B -1
O3 O 0.6675(5) 0.9091(3) 0.4675(3) 0.0347(6) Uani 0.5 1 d D . P B -1
O4 O 0.3547(4) 0.9106(3) 0.5914(3) 0.0337(6) Uani 0.5 1 d D . P B -1
O3A O 0.2386(5) 1.0872(3) 0.5422(3) 0.0347(6) Uani 0.5 1 d D . P B -1
C1A C 0.2604(15) 1.0075(10) 0.4218(8) 0.0255(8) Uani 0.5 1 d D . P B -1
S4 S -0.1062(3) 0.5970(3) 0.9902(3) 0.0230(4) Uani 0.5 1 d . . P A -1
C1B C -0.301(2) 0.565(2) 0.985(2) 0.0310(15) Uani 0.5 1 d . . P A -1
S2 S 0.3431(4) 1.01571(19) 0.51852(15) 0.0223(3) Uani 0.5 1 d D . P B -1
S3 S 0.6686(4) 1.01179(19) 0.45512(15) 0.0223(3) Uani 0.5 1 d D . P B -1

loop_
_atom_site_aniso_label
_atom_site_aniso_U_11
_atom_site_aniso_U_22
_atom_site_aniso_U_33
_atom_site_aniso_U_23
_atom_site_aniso_U_13
_atom_site_aniso_U_12
Au1 0.01574(4) 0.01307(4) 0.02161(4) -0.00556(3) -0.00164(3) -0.00224(2)
P1 0.0136(2) 0.0135(2) 0.0157(2) -0.00612(17) -0.00278(16) -0.00146(16)
S1 0.0202(12) 0.0239(9) 0.0323(3) -0.0181(5) -0.0111(10) 0.0065(8)
F1 0.0660(12) 0.0233(7) 0.0277(8) -0.0037(6) 0.0076(7) -0.0178(7)
N1 0.0197(8) 0.0161(8) 0.0235(8) -0.0082(7) -0.0019(7) -0.0040(6)
N2 0.0216(8) 0.0192(8) 0.0186(8) -0.0082(6) -0.0015(6) 0.0000(6)
C15 0.0158(9) 0.0209(9) 0.0201(9) -0.0094(7) -0.0037(7) -0.0004(7)
C26 0.0167(8) 0.0168(8) 0.0181(8) -0.0087(7) -0.0058(7) 0.0020(7)
C14 0.0134(8) 0.0144(8) 0.0201(9) -0.0072(7) -0.0030(7) -0.0012(6)
C20 0.0142(8) 0.0144(8) 0.0155(8) -0.0060(6) -0.0023(6) -0.0027(6)
C31 0.0165(9) 0.0254(10) 0.0277(10) -0.0164(8) -0.0062(8) 0.0023(7)
C16 0.0165(9) 0.0287(11) 0.0292(11) -0.0177(9) -0.0028(8) 0.0012(8)
C25 0.0180(9) 0.0203(9) 0.0169(8) -0.0098(7) -0.0047(7) 0.0016(7)
C1 0.0277(11) 0.0219(10) 0.0301(11) -0.0112(9) -0.0067(9) -0.0049(8)
C5 0.0209(9) 0.0166(9) 0.0219(9) -0.0080(7) 0.0026(7) -0.0027(7)
C17 0.0220(10) 0.0246(11) 0.0379(13) -0.0156(10) -0.0058(9) 0.0061(8)
C19 0.0194(9) 0.0194(9) 0.0204(9) -0.0059(7) -0.0023(7) -0.0002(7)
C21 0.0196(10) 0.0269(11) 0.0319(11) -0.0201(9) -0.0030(8) -0.0016(8)
C4 0.0313(12) 0.0177(10) 0.0269(11) -0.0075(8) 0.0070(9) -0.0069(8)
C7 0.0215(10) 0.0200(9) 0.0189(9) -0.0094(7) -0.0020(7) 0.0012(7)
C6 0.0308(11) 0.0191(9) 0.0185(9) -0.0070(8) 0.0015(8) -0.0028(8)
C27 0.0271(10) 0.0210(9) 0.0169(9) -0.0067(7) -0.0051(8) -0.0043(8)
C8 0.0388(13) 0.0249(11) 0.0194(10) -0.0071(8) -0.0022(9) -0.0074(9)
C9 0.0366(13) 0.0302(12) 0.0183(10) -0.0090(9) -0.0034(9) -0.0018(10)
C22 0.0227(11) 0.0385(13) 0.0391(13) -0.0276(11) -0.0047(9) -0.0063(9)
C24 0.0159(9) 0.0252(10) 0.0200(9) -0.0092(8) -0.0043(7) 0.0005(7)
C30 0.0256(11) 0.0297(11) 0.0309(11) -0.0210(9) -0.0143(9) 0.0074(8)
C12 0.0273(11) 0.0202(9) 0.0193(9) -0.0067(8) -0.0059(8) 0.0006(8)
C10 0.0247(10) 0.0281(11) 0.0243(10) -0.0155(9) -0.0062(8) 0.0054(8)
F7 0.0376(7) 0.0472(8) 0.0322(6) -0.0192(6) -0.0117(5) -0.0027(6)
C23 0.0173(9) 0.0335(12) 0.0257(10) -0.0139(9) -0.0037(8) -0.0061(8)
C18 0.0254(11) 0.0218(10) 0.0307(11) -0.0065(9) -0.0070(9) 0.0064(8)
C33 0.0229(11) 0.0331(15) 0.023(2) -0.0135(17) -0.0049(15) -0.0028(10)
F2A 0.0285(7) 0.0584(11) 0.0668(11) -0.0346(9) -0.0163(7) 0.0071(7)
C32 0.031(5) 0.0332(13) 0.0398(14) -0.0237(11) -0.017(4) 0.007(4)
C13 0.0383(14) 0.0352(13) 0.0295(12) -0.0186(10) -0.0107(10) 0.0022(10)
C29 0.0364(12) 0.0305(11) 0.0198(10) -0.0137(9) -0.0119(9) 0.0079(9)
C28 0.0369(13) 0.0278(11) 0.0159(9) -0.0057(8) -0.0043(9) -0.0046(9)
C3 0.0305(12) 0.0203(10) 0.0438(14) -0.0157(10) 0.0036(10) -0.0093(9)
C2 0.0282(12) 0.0259(11) 0.0452(14) -0.0199(10) -0.0062(10) -0.0058(9)
C11 0.0302(11) 0.0218(10) 0.0254(10) -0.0100(8) -0.0058(9) -0.0021(8)
F3 0.0285(7) 0.0584(11) 0.0668(11) -0.0346(9) -0.0163(7) 0.0071(7)
F5A 0.0376(7) 0.0472(8) 0.0322(6) -0.0192(6) -0.0117(5) -0.0027(6)
F4 0.0314(16) 0.0440(18) 0.053(2) -0.0342(16) -0.0154(14) -0.0028(13)
F6 0.0376(7) 0.0472(8) 0.0322(6) -0.0192(6) -0.0117(5) -0.0027(6)
F6A 0.0376(7) 0.0472(8) 0.0322(6) -0.0192(6) -0.0117(5) -0.0027(6)
F4A 0.0285(7) 0.0584(11) 0.0668(11) -0.0346(9) -0.0163(7) 0.0071(7)
F7A 0.0376(7) 0.0472(8) 0.0322(6) -0.0192(6) -0.0117(5) -0.0027(6)
F3A 0.0285(7) 0.0584(11) 0.0668(11) -0.0346(9) -0.0163(7) 0.0071(7)
F5 0.0376(7) 0.0472(8) 0.0322(6) -0.0192(6) -0.0117(5) -0.0027(6)
F2 0.0285(7) 0.0584(11) 0.0668(11) -0.0346(9) -0.0163(7) 0.0071(7)
N4 0.0183(16) 0.0278(18) 0.0229(17) -0.0129(14) -0.0029(13) -0.0007(13)
N3 0.0200(17) 0.036(2) 0.0202(18) -0.0106(16) -0.0062(14) 0.0057(15)
O2 0.0373(14) 0.061(2) 0.056(2) -0.0494(19) -0.0217(15) 0.0171(18)
O1 0.0341(14) 0.0249(12) 0.0539(17) -0.0091(12) -0.0130(13) 0.0001(10)
O1A 0.0341(14) 0.0249(12) 0.0539(17) -0.0091(12) -0.0130(13) 0.0001(10)
O2A 0.0373(14) 0.061(2) 0.056(2) -0.0494(19) -0.0217(15) 0.0171(18)
O4A 0.0296(12) 0.0438(15) 0.0201(11) -0.0079(10) -0.0013(9) -0.0050(11)
O3 0.0281(13) 0.0453(14) 0.0449(15) -0.0341(13) -0.0062(14) 0.0075(14)
O4 0.0296(12) 0.0438(15) 0.0201(11) -0.0079(10) -0.0013(9) -0.0050(11)
O3A 0.0281(13) 0.0453(14) 0.0449(15) -0.0341(13) -0.0062(14) 0.0075(14)
C1A 0.0229(11) 0.0331(15) 0.023(2) -0.0135(17) -0.0049(15) -0.0028(10)
S4 0.0202(12) 0.0239(9) 0.0323(3) -0.0181(5) -0.0111(10) 0.0065(8)
C1B 0.031(5) 0.0332(13) 0.0398(14) -0.0237(11) -0.017(4) 0.007(4)
S2 0.0199(5) 0.0317(12) 0.0202(11) -0.0161(8) -0.0033(8) 0.0013(8)
S3 0.0199(5) 0.0317(12) 0.0202(11) -0.0161(8) -0.0033(8) 0.0013(8)

_geom_special_details            
;
 All esds (except the esd in the dihedral angle between two l.s. planes)
 are estimated using the full covariance matrix.  The cell esds are taken
 into account individually in the estimation of esds in distances, angles
 and torsion angles; correlations between esds in cell parameters are only
 used when they are defined by crystal symmetry.  An approximate (isotropic)
 treatment of cell esds is used for estimating esds involving l.s. planes.
;
loop_
_geom_bond_atom_site_label_1
_geom_bond_atom_site_label_2
_geom_bond_distance
_geom_bond_site_symmetry_2
_geom_bond_publ_flag
Au1 P1 2.2316(5) . ?
Au1 N1 2.1367(17) . ?
P1 C26 1.809(2) . ?
P1 C14 1.811(2) . ?
P1 C20 1.818(2) . ?
S1 C32 1.849(17) . ?
S1 N3 1.300(5) . ?
S1 O2 1.462(6) . ?
S1 O1 1.572(5) . ?
F1 C4 1.340(3) . ?
N1 C1 1.341(3) . ?
N1 C5 1.351(3) . ?
N2 C7 1.420(3) . ?
N2 C6 1.274(3) . ?
C15 H15 0.9500 . ?
C15 C14 1.401(3) . ?
C15 C16 1.387(3) . ?
C26 C31 1.396(3) . ?
C26 C27 1.393(3) . ?
C14 C19 1.399(3) . ?
C20 C25 1.395(3) . ?
C20 C21 1.391(3) . ?
C31 H31 0.9500 . ?
C31 C30 1.387(3) . ?
C16 H16 0.9500 . ?
C16 C17 1.386(3) . ?
C25 H25 0.9500 . ?
C25 C24 1.390(3) . ?
C1 H1 0.9500 . ?
C1 C2 1.390(3) . ?
C5 C4 1.391(3) . ?
C5 C6 1.463(3) . ?
C17 H17 0.9500 . ?
C17 C18 1.390(4) . ?
C19 H19 0.9500 . ?
C19 C18 1.390(3) . ?
C21 H21 0.9500 . ?
C21 C22 1.390(3) . ?
C4 C3 1.375(4) . ?
C7 C8 1.394(3) . ?
C7 C12 1.389(3) . ?
C6 H6 0.9500 . ?
C27 H27 0.9500 . ?
C27 C28 1.384(3) . ?
C8 H8 0.9500 . ?
C8 C9 1.386(3) . ?
C9 H9 0.9500 . ?
C9 C10 1.390(3) . ?
C22 H22 0.9500 . ?
C22 C23 1.381(3) . ?
C24 H24 0.9500 . ?
C24 C23 1.386(3) . ?
C30 H30 0.9500 . ?
C30 C29 1.385(4) . ?
C12 H12 0.9500 . ?
C12 C11 1.393(3) . ?
C10 C13 1.508(3) . ?
C10 C11 1.392(3) . ?
F7 C1A 1.328(13) . ?
C23 H23 0.9500 . ?
C18 H18 0.9500 . ?
C33 F5A 1.330(12) . ?
C33 F6A 1.329(12) . ?
C33 F7A 1.308(11) . ?
C33 S3 1.842(10) . ?
F2A C32 1.50(3) . ?
C32 F4A 1.40(3) . ?
C32 F3A 1.39(3) . ?
C13 H13A 0.9800 . ?
C13 H13B 0.9800 . ?
C13 H13C 0.9800 . ?
C29 H29 0.9500 . ?
C29 C28 1.390(3) . ?
C28 H28 0.9500 . ?
C3 H3 0.9500 . ?
C3 C2 1.372(4) . ?
C2 H2 0.9500 . ?
C11 H11 0.9500 . ?
F3 C1B 1.23(3) . ?
F4 C1B 1.33(3) . ?
F6 C1A 1.325(13) . ?
F5 C1A 1.334(13) . ?
F2 C1B 1.21(3) . ?
N4 S2 1.583(5) . ?
N4 S3 1.571(5) . ?
N3 S4 1.832(5) . ?
O1A S4 1.557(6) . ?
O2A S4 1.349(6) . ?
O4A S3 1.436(4) . ?
O3 S3 1.423(5) . ?
O4 S2 1.434(4) . ?
O3A S2 1.426(5) . ?
C1A S2 1.833(10) . ?
S4 C1B 1.819(18) . ?

loop_
_geom_angle_atom_site_label_1
_geom_angle_atom_site_label_2
_geom_angle_atom_site_label_3
_geom_angle
_geom_angle_site_symmetry_1
_geom_angle_site_symmetry_3
_geom_angle_publ_flag
N1 Au1 P1 163.53(5) . . ?
C26 P1 Au1 112.98(7) . . ?
C26 P1 C14 106.69(9) . . ?
C26 P1 C20 105.51(9) . . ?
C14 P1 Au1 113.32(7) . . ?
C14 P1 C20 106.38(9) . . ?
C20 P1 Au1 111.40(6) . . ?
N3 S1 C32 98.0(10) . . ?
N3 S1 O2 135.2(4) . . ?
N3 S1 O1 115.9(4) . . ?
O2 S1 C32 93.0(10) . . ?
O2 S1 O1 107.8(3) . . ?
O1 S1 C32 87.8(9) . . ?
C1 N1 Au1 118.17(15) . . ?
C1 N1 C5 119.45(19) . . ?
C5 N1 Au1 122.31(14) . . ?
C6 N2 C7 121.11(19) . . ?
C14 C15 H15 119.8 . . ?
C16 C15 H15 119.8 . . ?
C16 C15 C14 120.4(2) . . ?
C31 C26 P1 119.90(16) . . ?
C27 C26 P1 120.50(15) . . ?
C27 C26 C31 119.59(19) . . ?
C15 C14 P1 118.49(15) . . ?
C19 C14 P1 122.08(16) . . ?
C19 C14 C15 119.41(19) . . ?
C25 C20 P1 118.20(15) . . ?
C21 C20 P1 122.22(16) . . ?
C21 C20 C25 119.39(18) . . ?
C26 C31 H31 120.1 . . ?
C30 C31 C26 119.8(2) . . ?
C30 C31 H31 120.1 . . ?
C15 C16 H16 120.0 . . ?
C17 C16 C15 119.9(2) . . ?
C17 C16 H16 120.0 . . ?
C20 C25 H25 120.0 . . ?
C24 C25 C20 120.10(19) . . ?
C24 C25 H25 120.0 . . ?
N1 C1 H1 118.8 . . ?
N1 C1 C2 122.4(2) . . ?
C2 C1 H1 118.8 . . ?
N1 C5 C4 119.0(2) . . ?
N1 C5 C6 119.90(19) . . ?
C4 C5 C6 121.1(2) . . ?
C16 C17 H17 119.9 . . ?
C16 C17 C18 120.2(2) . . ?
C18 C17 H17 119.9 . . ?
C14 C19 H19 120.1 . . ?
C18 C19 C14 119.8(2) . . ?
C18 C19 H19 120.1 . . ?
C20 C21 H21 119.9 . . ?
C22 C21 C20 120.3(2) . . ?
C22 C21 H21 119.9 . . ?
F1 C4 C5 117.9(2) . . ?
F1 C4 C3 119.7(2) . . ?
C3 C4 C5 122.4(2) . . ?
C8 C7 N2 124.4(2) . . ?
C12 C7 N2 116.83(19) . . ?
C12 C7 C8 118.8(2) . . ?
N2 C6 C5 120.3(2) . . ?
N2 C6 H6 119.9 . . ?
C5 C6 H6 119.9 . . ?
C26 C27 H27 119.9 . . ?
C28 C27 C26 120.2(2) . . ?
C28 C27 H27 119.9 . . ?
C7 C8 H8 120.0 . . ?
C9 C8 C7 120.1(2) . . ?
C9 C8 H8 120.0 . . ?
C8 C9 H9 119.1 . . ?
C8 C9 C10 121.7(2) . . ?
C10 C9 H9 119.1 . . ?
C21 C22 H22 120.0 . . ?
C23 C22 C21 120.1(2) . . ?
C23 C22 H22 120.0 . . ?
C25 C24 H24 120.0 . . ?
C23 C24 C25 120.0(2) . . ?
C23 C24 H24 120.0 . . ?
C31 C30 H30 119.8 . . ?
C29 C30 C31 120.3(2) . . ?
C29 C30 H30 119.8 . . ?
C7 C12 H12 119.7 . . ?
C7 C12 C11 120.6(2) . . ?
C11 C12 H12 119.7 . . ?
C9 C10 C13 120.5(2) . . ?
C9 C10 C11 117.9(2) . . ?
C11 C10 C13 121.6(2) . . ?
C22 C23 C24 120.2(2) . . ?
C22 C23 H23 119.9 . . ?
C24 C23 H23 119.9 . . ?
C17 C18 C19 120.3(2) . . ?
C17 C18 H18 119.8 . . ?
C19 C18 H18 119.8 . . ?
F5A C33 S3 110.0(7) . . ?
F6A C33 F5A 107.2(8) . . ?
F6A C33 S3 110.0(7) . . ?
F7A C33 F5A 109.6(8) . . ?
F7A C33 F6A 108.4(8) . . ?
F7A C33 S3 111.7(7) . . ?
F2A C32 S1 122.7(18) . . ?
F4A C32 S1 116.1(15) . . ?
F4A C32 F2A 94.0(14) . . ?
F3A C32 S1 122.4(16) . . ?
F3A C32 F2A 94.9(13) . . ?
F3A C32 F4A 101.1(16) . . ?
C10 C13 H13A 109.5 . . ?
C10 C13 H13B 109.5 . . ?
C10 C13 H13C 109.5 . . ?
H13A C13 H13B 109.5 . . ?
H13A C13 H13C 109.5 . . ?
H13B C13 H13C 109.5 . . ?
C30 C29 H29 120.0 . . ?
C30 C29 C28 119.9(2) . . ?
C28 C29 H29 120.0 . . ?
C27 C28 C29 120.1(2) . . ?
C27 C28 H28 120.0 . . ?
C29 C28 H28 120.0 . . ?
C4 C3 H3 121.4 . . ?
C2 C3 C4 117.3(2) . . ?
C2 C3 H3 121.4 . . ?
C1 C2 H2 120.3 . . ?
C3 C2 C1 119.5(2) . . ?
C3 C2 H2 120.3 . . ?
C12 C11 H11 119.6 . . ?
C10 C11 C12 120.9(2) . . ?
C10 C11 H11 119.6 . . ?
S3 N4 S2 124.8(3) . . ?
S1 N3 S4 124.7(4) . . ?
F7 C1A F5 108.7(9) . . ?
F7 C1A S2 111.2(8) . . ?
F6 C1A F7 107.1(8) . . ?
F6 C1A F5 108.8(9) . . ?
F6 C1A S2 111.4(8) . . ?
F5 C1A S2 109.6(7) . . ?
O1A S4 N3 97.5(2) . . ?
O1A S4 C1B 114.6(10) . . ?
O2A S4 N3 98.8(3) . . ?
O2A S4 O1A 114.6(4) . . ?
O2A S4 C1B 121.6(10) . . ?
C1B S4 N3 104.0(10) . . ?
F3 C1B F4 113(2) . . ?
F3 C1B S4 93.9(14) . . ?
F4 C1B S4 104.0(13) . . ?
F2 C1B F3 124(2) . . ?
F2 C1B F4 115(2) . . ?
F2 C1B S4 101.7(15) . . ?
N4 S2 C1A 102.3(4) . . ?
O4 S2 N4 116.7(3) . . ?
O4 S2 C1A 104.0(5) . . ?
O3A S2 N4 108.0(3) . . ?
O3A S2 O4 119.1(3) . . ?
O3A S2 C1A 104.3(5) . . ?
N4 S3 C33 102.1(4) . . ?
O4A S3 C33 104.0(4) . . ?
O4A S3 N4 108.2(3) . . ?
O3 S3 C33 104.5(4) . . ?
O3 S3 N4 117.4(3) . . ?
O3 S3 O4A 118.2(3) . . ?

loop_
_geom_hbond_atom_site_label_D
_geom_hbond_atom_site_label_H
_geom_hbond_atom_site_label_A
_geom_hbond_distance_DH
_geom_hbond_distance_HA
_geom_hbond_distance_DA
_geom_hbond_angle_DHA
_geom_hbond_site_symmetry_A
_geom_hbond_publ_flag
C15 H15 F1 0.95 2.61 3.158(3) 117.1 2_766 yes
C25 H25 F2A 0.95 2.58 3.521(4) 173.3 . yes
C25 H25 O2A 0.95 2.62 3.143(4) 115.4 2_567 yes
C1 H1 F4 0.95 2.62 3.246(4) 123.7 1_655 yes
C1 H1 O2 0.95 2.31 3.081(5) 137.5 1_655 yes
C21 H21 F7 0.95 2.62 3.410(4) 140.6 2_666 yes
C3 H3 F5A 0.95 2.53 3.395(4) 151.4 2_776 yes
C3 H3 F5 0.95 2.54 3.462(4) 163.2 1_655 yes
C2 H2 O1A 0.95 2.24 3.066(6) 145.1 1_655 yes

loop_
_geom_torsion_atom_site_label_1
_geom_torsion_atom_site_label_2
_geom_torsion_atom_site_label_3
_geom_torsion_atom_site_label_4
_geom_torsion
_geom_torsion_site_symmetry_1
_geom_torsion_site_symmetry_2
_geom_torsion_site_symmetry_3
_geom_torsion_site_symmetry_4
_geom_torsion_publ_flag
Au1 P1 C26 C31 -28.59(18) . . . . ?
Au1 P1 C26 C27 152.56(15) . . . . ?
Au1 P1 C14 C15 -46.02(17) . . . . ?
Au1 P1 C14 C19 132.13(16) . . . . ?
Au1 P1 C20 C25 -74.65(16) . . . . ?
Au1 P1 C20 C21 100.46(17) . . . . ?
Au1 N1 C1 C2 -176.54(19) . . . . ?
Au1 N1 C5 C4 177.45(16) . . . . ?
Au1 N1 C5 C6 -2.3(3) . . . . ?
P1 C26 C31 C30 -178.38(16) . . . . ?
P1 C26 C27 C28 179.33(18) . . . . ?
P1 C14 C19 C18 -179.20(18) . . . . ?
P1 C20 C25 C24 175.00(16) . . . . ?
P1 C20 C21 C22 -173.90(19) . . . . ?
S1 N3 S4 O1A -34.9(6) . . . . ?
S1 N3 S4 O2A -151.3(4) . . . . ?
S1 N3 S4 C1B 82.8(11) . . . . ?
F1 C4 C3 C2 -178.5(2) . . . . ?
N1 C1 C2 C3 -1.0(4) . . . . ?
N1 C5 C4 F1 178.1(2) . . . . ?
N1 C5 C4 C3 -1.2(4) . . . . ?
N1 C5 C6 N2 -2.8(3) . . . . ?
N2 C7 C8 C9 178.2(2) . . . . ?
N2 C7 C12 C11 -178.5(2) . . . . ?
C15 C14 C19 C18 -1.1(3) . . . . ?
C15 C16 C17 C18 -1.3(4) . . . . ?
C26 P1 C14 C15 -170.99(16) . . . . ?
C26 P1 C14 C19 7.2(2) . . . . ?
C26 P1 C20 C25 48.30(18) . . . . ?
C26 P1 C20 C21 -136.59(18) . . . . ?
C26 C31 C30 C29 -0.7(3) . . . . ?
C26 C27 C28 C29 -1.2(4) . . . . ?
C14 P1 C26 C31 96.59(17) . . . . ?
C14 P1 C26 C27 -82.26(18) . . . . ?
C14 P1 C20 C25 161.40(15) . . . . ?
C14 P1 C20 C21 -23.5(2) . . . . ?
C14 C15 C16 C17 0.5(3) . . . . ?
C14 C19 C18 C17 0.3(4) . . . . ?
C20 P1 C26 C31 -150.53(16) . . . . ?
C20 P1 C26 C27 30.62(19) . . . . ?
C20 P1 C14 C15 76.73(17) . . . . ?
C20 P1 C14 C19 -105.12(18) . . . . ?
C20 C25 C24 C23 -0.7(3) . . . . ?
C20 C21 C22 C23 -1.1(4) . . . . ?
C31 C26 C27 C28 0.5(3) . . . . ?
C31 C30 C29 C28 0.1(3) . . . . ?
C16 C15 C14 P1 178.87(16) . . . . ?
C16 C15 C14 C19 0.7(3) . . . . ?
C16 C17 C18 C19 0.9(4) . . . . ?
C25 C20 C21 C22 1.2(3) . . . . ?
C25 C24 C23 C22 0.8(3) . . . . ?
C1 N1 C5 C4 0.5(3) . . . . ?
C1 N1 C5 C6 -179.2(2) . . . . ?
C5 N1 C1 C2 0.5(4) . . . . ?
C5 C4 C3 C2 0.7(4) . . . . ?
C21 C20 C25 C24 -0.2(3) . . . . ?
C21 C22 C23 C24 0.1(4) . . . . ?
C4 C5 C6 N2 177.5(2) . . . . ?
C4 C3 C2 C1 0.3(4) . . . . ?
C7 N2 C6 C5 -179.81(19) . . . . ?
C7 C8 C9 C10 0.2(4) . . . . ?
C7 C12 C11 C10 0.4(4) . . . . ?
C6 N2 C7 C8 4.3(3) . . . . ?
C6 N2 C7 C12 -176.0(2) . . . . ?
C6 C5 C4 F1 -2.2(3) . . . . ?
C6 C5 C4 C3 178.6(2) . . . . ?
C27 C26 C31 C30 0.5(3) . . . . ?
C8 C7 C12 C11 1.2(3) . . . . ?
C8 C9 C10 C13 -178.0(2) . . . . ?
C8 C9 C10 C11 1.4(4) . . . . ?
C9 C10 C11 C12 -1.7(4) . . . . ?
C30 C29 C28 C27 0.9(4) . . . . ?
C12 C7 C8 C9 -1.5(4) . . . . ?
F7 C1A S2 N4 54.7(8) . . . . ?
F7 C1A S2 O4 -67.3(8) . . . . ?
F7 C1A S2 O3A 167.2(7) . . . . ?
C32 S1 N3 S4 108.5(10) . . . . ?
C13 C10 C11 C12 177.7(2) . . . . ?
F5A C33 S3 N4 -66.1(8) . . . . ?
F5A C33 S3 O4A 46.4(8) . . . . ?
F5A C33 S3 O3 171.0(6) . . . . ?
F6 C1A S2 N4 -64.7(8) . . . . ?
F6 C1A S2 O4 173.4(7) . . . . ?
F6 C1A S2 O3A 47.9(9) . . . . ?
F6A C33 S3 N4 176.1(6) . . . . ?
F6A C33 S3 O4A -71.4(8) . . . . ?
F6A C33 S3 O3 53.2(8) . . . . ?
F7A C33 S3 N4 55.7(8) . . . . ?
F7A C33 S3 O4A 168.2(7) . . . . ?
F7A C33 S3 O3 -67.2(8) . . . . ?
F5 C1A S2 N4 174.9(7) . . . . ?
F5 C1A S2 O4 52.9(9) . . . . ?
F5 C1A S2 O3A -72.6(8) . . . . ?
N3 S1 C32 F2A -177.8(18) . . . . ?
N3 S1 C32 F4A -63.9(19) . . . . ?
N3 S1 C32 F3A 60(2) . . . . ?
N3 S4 C1B F3 -171.4(13) . . . . ?
N3 S4 C1B F4 -56.7(17) . . . . ?
N3 S4 C1B F2 62.7(18) . . . . ?
O2 S1 C32 F2A -41(2) . . . . ?
O2 S1 C32 F4A 72.6(19) . . . . ?
O2 S1 C32 F3A -163(2) . . . . ?
O2 S1 N3 S4 5.9(8) . . . . ?
O1 S1 C32 F2A 66.4(19) . . . . ?
O1 S1 C32 F4A -179.7(19) . . . . ?
O1 S1 C32 F3A -55(2) . . . . ?
O1 S1 N3 S4 -160.1(3) . . . . ?
O1A S4 C1B F3 -66.2(17) . . . . ?
O1A S4 C1B F4 48.5(19) . . . . ?
O1A S4 C1B F2 167.9(13) . . . . ?
O2A S4 C1B F3 78.7(17) . . . . ?
O2A S4 C1B F4 -166.5(11) . . . . ?
O2A S4 C1B F2 -47(2) . . . . ?
S2 N4 S3 C33 -89.0(5) . . . . ?
S2 N4 S3 O4A 161.7(3) . . . . ?
S2 N4 S3 O3 24.6(5) . . . . ?
S3 N4 S2 O4 19.2(6) . . . . ?
S3 N4 S2 O3A 156.7(3) . . . . ?
S3 N4 S2 C1A -93.5(5) . . . . ?

_shelx_res_file                  
;
TITL 20022_0m_a.res in P-1
    20022_0m.res
    created by SHELXL-2017/1 at 17:21:01 on 31-Jan-2020
REM Old TITL 20022_0m in P1
REM SHELXT solution in P-1
REM R1 0.128, Rweak 0.016, Alpha 0.059, Orientation as input
REM Formula found by SHELXT: C43 Au N8 O2
CELL 0.71073 8.6133 14.6051 15.5136 62.663 79.227 82.934
ZERR 2 0.0004 0.0006 0.0008 0.002 0.002 0.002
LATT 1
SFAC C H F N O P S Au
UNIT 66 52 14 6 8 2 4 2
EQIV $1 2-X,1-Y,1-Z
EQIV $2 1+X,+Y,+Z
EQIV $3 2-X,2-Y,1-Z
EQIV $4 -X,1-Y,2-Z
EQIV $5 1-X,1-Y,1-Z
EADP F2A F3 F3A F4A F2
EADP F6 F7A F7 F5A F5 F6A
EADP O2 O2A
EADP O1 O1A
ISOR O2 O2A
RIGU
EADP O3 O3A
EADP O4 O4A
EADP C1A C33
EADP S4 S1
EADP C32 C1B
EADP S3 S2
SADI S2 O4 S2 O3A
SADI S3 O3 S3 O4A
SADI S2 C1A S3 C33
SADI F6A C33 F5A C33 F7A C33

L.S. 30 0 0
PLAN  3
SIZE 0.12 0.14 0.15
TEMP -173.15
CONF
HTAB C15 F1_$1
HTAB C25 F2A
HTAB C25 O2A_$4
HTAB C1 F4_$2
HTAB C1 O2_$2
HTAB C21 F7_$5
HTAB C3 F5A_$3
HTAB C3 F5_$2
HTAB C2 O1A_$2
CONN 24 S1
wpdb -1
list 4
MORE -1
BOND $H
htab
fmap 2 53
acta
REM <olex2.extras>
REM <HklSrc "%.\\20022_0m.hkl">
REM </olex2.extras>

WGHT    0.021600    2.853700
FVAR       0.42809
AU1   8    0.761273    0.369155    0.734358    11.00000    0.01574    0.01307 =
         0.02161   -0.00556   -0.00164   -0.00224
P1    6    0.658867    0.217770    0.841106    11.00000    0.01356    0.01350 =
         0.01568   -0.00612   -0.00278   -0.00146
PART -1
S1    7    0.066457    0.415793    1.010383    10.50000    0.02023    0.02394 =
         0.03232   -0.01808   -0.01113    0.00653

PART 0
F1    3    0.942637    0.741260    0.442772    11.00000    0.06598    0.02327 =
         0.02770   -0.00372    0.00763   -0.01776
N1    4    0.869477    0.514533    0.669970    11.00000    0.01973    0.01610 =
         0.02346   -0.00819   -0.00188   -0.00400
N2    4    0.746117    0.466030    0.543346    11.00000    0.02160    0.01921 =
         0.01856   -0.00818   -0.00150   -0.00004
C15   1    0.842714    0.109798    0.748699    11.00000    0.01582    0.02095 =
         0.02009   -0.00943   -0.00366   -0.00040
AFIX  43
H15   2    0.818839    0.167179    0.689889    11.00000   -1.20000
AFIX   0
C26   1    0.626268    0.199619    0.966456    11.00000    0.01668    0.01680 =
         0.01807   -0.00874   -0.00576    0.00196
C14   1    0.780673    0.108063    0.839545    11.00000    0.01345    0.01442 =
         0.02010   -0.00720   -0.00295   -0.00121
C20   1    0.466455    0.206025    0.815826    11.00000    0.01416    0.01436 =
         0.01548   -0.00597   -0.00230   -0.00271
C31   1    0.721731    0.247825    0.995574    11.00000    0.01647    0.02543 =
         0.02766   -0.01642   -0.00620    0.00230
AFIX  43
H31   2    0.801925    0.291518    0.949246    11.00000   -1.20000
AFIX   0
C16   1    0.938852    0.028169    0.744126    11.00000    0.01651    0.02866 =
         0.02917   -0.01768   -0.00282    0.00122
AFIX  43
H16   2    0.981325    0.029958    0.682305    11.00000   -1.20000
AFIX   0
C25   1    0.337308    0.261447    0.840646    11.00000    0.01797    0.02034 =
         0.01687   -0.00976   -0.00473    0.00159
AFIX  43
H25   2    0.349628    0.299501    0.874624    11.00000   -1.20000
AFIX   0
C1    1    0.931300    0.540715    0.728323    11.00000    0.02774    0.02188 =
         0.03013   -0.01115   -0.00672   -0.00490
AFIX  43
H1    2    0.930422    0.492544    0.795339    11.00000   -1.20000
AFIX   0
C5    1    0.871095    0.581961    0.574325    11.00000    0.02087    0.01660 =
         0.02191   -0.00799    0.00262   -0.00269
C17   1    0.972852   -0.055976    0.829839    11.00000    0.02203    0.02464 =
         0.03790   -0.01559   -0.00581    0.00611
AFIX  43
H17   2    1.036929   -0.112477    0.826725    11.00000   -1.20000
AFIX   0
C19   1    0.817838    0.023750    0.925692    11.00000    0.01941    0.01945 =
         0.02044   -0.00586   -0.00226   -0.00017
AFIX  43
H19   2    0.777859    0.022313    0.987653    11.00000   -1.20000
AFIX   0
C21   1    0.446720    0.150288    0.766412    11.00000    0.01965    0.02691 =
         0.03186   -0.02007   -0.00305   -0.00163
AFIX  43
H21   2    0.533665    0.111335    0.750325    11.00000   -1.20000
AFIX   0
C4    1    0.938256    0.676898    0.538506    11.00000    0.03127    0.01774 =
         0.02693   -0.00750    0.00702   -0.00694
C7    1    0.679136    0.438035    0.482255    11.00000    0.02150    0.01996 =
         0.01893   -0.00942   -0.00204    0.00124
C6    1    0.802123    0.554683    0.510269    11.00000    0.03080    0.01907 =
         0.01849   -0.00703    0.00153   -0.00281
AFIX  43
H6    2    0.799095    0.603287    0.443737    11.00000   -1.20000
AFIX   0
C27   1    0.508274    0.136326    1.034837    11.00000    0.02709    0.02096 =
         0.01685   -0.00667   -0.00511   -0.00427
AFIX  43
H27   2    0.443551    0.102946    1.015482    11.00000   -1.20000
AFIX   0
C8    1    0.677312    0.499750    0.382182    11.00000    0.03877    0.02491 =
         0.01941   -0.00713   -0.00217   -0.00735
AFIX  43
H8    2    0.720266    0.566179    0.350964    11.00000   -1.20000
AFIX   0
C9    1    0.612873    0.464271    0.328184    11.00000    0.03661    0.03021 =
         0.01832   -0.00899   -0.00339   -0.00181
AFIX  43
H9    2    0.612782    0.507051    0.259999    11.00000   -1.20000
AFIX   0
C22   1    0.300300    0.151374    0.740490    11.00000    0.02274    0.03850 =
         0.03905   -0.02760   -0.00465   -0.00633
AFIX  43
H22   2    0.287799    0.114138    0.705774    11.00000   -1.20000
AFIX   0
C24   1    0.190564    0.261082    0.815730    11.00000    0.01590    0.02519 =
         0.02001   -0.00919   -0.00428    0.00049
AFIX  43
H24   2    0.102405    0.298197    0.833359    11.00000   -1.20000
AFIX   0
C30   1    0.699188    0.231763    1.092330    11.00000    0.02563    0.02966 =
         0.03091   -0.02100   -0.01432    0.00736
AFIX  43
H30   2    0.764970    0.263923    1.112305    11.00000   -1.20000
AFIX   0
C12   1    0.612102    0.342248    0.526542    11.00000    0.02726    0.02022 =
         0.01935   -0.00671   -0.00592    0.00058
AFIX  43
H12   2    0.610655    0.299961    0.594937    11.00000   -1.20000
AFIX   0
C10   1    0.548409    0.367749    0.371209    11.00000    0.02465    0.02813 =
         0.02433   -0.01549   -0.00621    0.00536

PART -1
F7    3    0.362079    0.960162    0.378138    10.50000    0.03762    0.04719 =
         0.03222   -0.01918   -0.01168   -0.00267

PART 0
C23   1    0.172954    0.206529    0.765148    11.00000    0.01731    0.03349 =
         0.02572   -0.01392   -0.00374   -0.00614
AFIX  43
H23   2    0.072967    0.207090    0.747394    11.00000   -1.20000
AFIX   0
C18   1    0.913496   -0.057956    0.920336    11.00000    0.02536    0.02181 =
         0.03075   -0.00654   -0.00697    0.00640
AFIX  43
H18   2    0.938396   -0.115407    0.978819    11.00000   -1.20000
AFIX   0

PART -1
C33   1    0.744207    0.997772    0.564209    10.50000    0.02287    0.03309 =
         0.02277   -0.01351   -0.00489   -0.00276

F2A   3    0.412682    0.389721    0.972110    10.50000    0.02849    0.05838 =
         0.06682   -0.03460   -0.01627    0.00711
C32   1    0.272402    0.434804    1.015193    10.50000    0.03120    0.03319 =
         0.03975   -0.02374   -0.01653    0.00697
PART 0
C13   1    0.483924    0.329785    0.309964    11.00000    0.03832    0.03519 =
         0.02952   -0.01858   -0.01067    0.00222
AFIX 137
H13A  2    0.435162    0.388026    0.257889    11.00000   -1.50000
H13B  2    0.404408    0.278727    0.351626    11.00000   -1.50000
H13C  2    0.570309    0.297939    0.280589    11.00000   -1.50000
AFIX   0
C29   1    0.581326    0.169111    1.159932    11.00000    0.03640    0.03049 =
         0.01983   -0.01373   -0.01194    0.00785
AFIX  43
H29   2    0.566296    0.158396    1.226092    11.00000   -1.20000
AFIX   0
C28   1    0.485020    0.121908    1.130897    11.00000    0.03692    0.02781 =
         0.01588   -0.00566   -0.00431   -0.00461
AFIX  43
H28   2    0.403150    0.079706    1.177030    11.00000   -1.20000
AFIX   0
C3    1    1.000850    0.705595    0.597323    11.00000    0.03050    0.02030 =
         0.04381   -0.01568    0.00359   -0.00926
AFIX  43
H3    2    1.045202    0.771048    0.571885    11.00000   -1.20000
AFIX   0
C2    1    0.996655    0.635842    0.694276    11.00000    0.02825    0.02588 =
         0.04518   -0.01992   -0.00622   -0.00581
AFIX  43
H2    2    1.038064    0.652407    0.737783    11.00000   -1.20000
AFIX   0
C11   1    0.547007    0.307628    0.471635    11.00000    0.03025    0.02182 =
         0.02535   -0.01004   -0.00584   -0.00214
AFIX  43
H11   2    0.501039    0.242115    0.503135    11.00000   -1.20000
AFIX   0

PART -1
F3    3   -0.339055    0.654360    0.931292    10.50000    0.02849    0.05838 =
         0.06682   -0.03460   -0.01627    0.00711

F5A   3    0.772256    1.089983    0.554069    10.50000    0.03762    0.04719 =
         0.03222   -0.01918   -0.01168   -0.00267
F4    3   -0.269914    0.505293    0.939368    10.50000    0.03140    0.04401 =
         0.05340   -0.03422   -0.01539   -0.00279
F6    3    0.226653    1.100329    0.352773    10.50000    0.03762    0.04719 =
         0.03222   -0.01918   -0.01168   -0.00267
F6A   3    0.880796    0.943201    0.573565    10.50000    0.03762    0.04719 =
         0.03222   -0.01918   -0.01168   -0.00267
F4A   3    0.323505    0.536263    0.961272    10.50000    0.02849    0.05838 =
         0.06682   -0.03460   -0.01627    0.00711
F7A   3    0.644889    0.951114    0.644388    10.50000    0.03762    0.04719 =
         0.03222   -0.01918   -0.01168   -0.00267
F3A   3    0.328343    0.405020    1.103007    10.50000    0.02849    0.05838 =
         0.06682   -0.03460   -0.01627    0.00711
F5    3    0.128338    0.954967    0.460463    10.50000    0.03762    0.04719 =
         0.03222   -0.01918   -0.01168   -0.00267
F2    3   -0.352726    0.519872    1.071340    10.50000    0.02849    0.05838 =
         0.06682   -0.03460   -0.01627    0.00711
N4    4    0.504297    1.070119    0.461593    10.50000    0.01825    0.02781 =
         0.02293   -0.01289   -0.00294   -0.00073
N3    4   -0.004650    0.471525    1.052808    10.50000    0.01998    0.03617 =
         0.02019   -0.01057   -0.00615    0.00575
O2    5    0.103673    0.429994    0.909210    10.50000    0.03729    0.06054 =
         0.05585   -0.04939   -0.02174    0.01706
O1    5    0.094752    0.298141    1.080068    10.50000    0.03411    0.02489 =
         0.05388   -0.00912   -0.01298    0.00006
O1A   5    0.007102    0.636024    0.890683    10.50000    0.03411    0.02489 =
         0.05388   -0.00912   -0.01298    0.00006
O2A   5   -0.086165    0.639163    1.048441    10.50000    0.03729    0.06054 =
         0.05585   -0.04939   -0.02174    0.01706
O4A   5    0.773233    1.082055    0.374250    10.50000    0.02962    0.04381 =
         0.02014   -0.00791   -0.00131   -0.00499
O3    5    0.667481    0.909100    0.467466    10.50000    0.02811    0.04534 =
         0.04495   -0.03408   -0.00622    0.00746
O4    5    0.354674    0.910587    0.591413    10.50000    0.02962    0.04381 =
         0.02014   -0.00791   -0.00131   -0.00499
O3A   5    0.238569    1.087230    0.542155    10.50000    0.02811    0.04534 =
         0.04495   -0.03408   -0.00622    0.00746
C1A   1    0.260357    1.007526    0.421795    10.50000    0.02287    0.03309 =
         0.02277   -0.01351   -0.00489   -0.00276
S4    7   -0.106160    0.597009    0.990190    10.50000    0.02023    0.02394 =
         0.03232   -0.01808   -0.01113    0.00653
C1B   1   -0.300606    0.564595    0.985441    10.50000    0.03120    0.03319 =
         0.03975   -0.02374   -0.01653    0.00697
S2    7    0.343130    1.015706    0.518517    10.50000    0.01988    0.03167 =
         0.02024   -0.01612   -0.00326    0.00129
S3    7    0.668586    1.011794    0.455120    10.50000    0.01988    0.03167 =
         0.02024   -0.01612   -0.00326    0.00129
HKLF 4


REM  20022_0m_a.res in P-1
REM R1 =  0.0213 for    9867 Fo > 4sig(Fo)  and  0.0229 for all   10365 data
REM    494 parameters refined using    537 restraints

END

WGHT      0.0216      2.8479

REM Instructions for potential hydrogen bonds
HTAB C15 F1_$1
HTAB C25 F2A^a
HTAB C25 O2A^a_$4
HTAB C1 F4^a_$2
HTAB C1 O2^a_$2
HTAB C21 F7^a_$5
HTAB C3 F5A^a_$3
HTAB C3 F5^a_$2
HTAB C2 O1A^a_$2

REM Highest difference peak  1.454,  deepest hole -1.086,  1-sigma level  0.091
Q1    1  -0.3319  0.4724  1.0786  11.00000  0.05    1.27
Q2    1   0.7303  0.3571  0.6988  11.00000  0.05    1.10
Q3    1   0.3861  1.0023  0.3595  11.00000  0.05    1.03
;
_shelx_res_checksum              33329
_shelx_hkl_file                  
;
  -1   0   0    4.10    0.90
  -1   0   0   10.10    1.00
  -1   0   0    8.10    1.20
  -1   0   0    5.10    1.10
  -1   0   0    6.70    1.00
  -1   0   0    8.10    1.10
  -1   0   0    6.30    0.80
   1   0   0    7.80    1.30
   1   0   0    6.50    0.90
   1   0   0    5.20    0.90
   1   0   0    6.50    1.00
   1   0   0    7.70    1.20
   1   0   0    5.10    0.90
   1   0   0    6.50    0.90
  -2   0   0 4241.38   97.39
  -2   0   0 4313.17   99.19
   2   0   0 4276.77   97.79
   2   0   0 4263.47   99.99
  -3   0   0  455.15   15.40
  -3   0   0  415.26   14.40
  -3   0   0  458.05   16.60
  -3   0   0  474.95   16.70
  -3   0   0  444.26   14.40
  -3   0   0  458.05   14.40
   3   0   0  411.06   14.40
   3   0   0  454.95   16.30
   3   0   0  463.85   15.10
   3   0   0  482.15   16.80
   3   0   0  440.46   13.70
   3   0   0  448.66   14.10
  -4   0   0 1456.15   42.60
  -4   0   0 1449.06   42.70
  -4   0   0 1458.15   39.10
  -4   0   0 1488.65   39.90
  -4   0   0 1474.15   41.00
   4   0   0 1492.25   38.10
   4   0   0 1456.25   39.70
   4   0   0 1537.95   42.70
   4   0   0 1413.96   38.70
   4   0   0 1524.65   40.20
   4   0   0 1513.95   42.90
  -5   0   0   13.50    4.50
  -5   0   0   14.70    4.20
  -5   0   0    9.40    3.60
  -5   0   0    9.30    2.90
  -5   0   0    7.70    2.70
   5   0   0   10.90    3.80
   5   0   0   24.70    3.70
   5   0   0   16.40    5.00
   5   0   0   21.90    5.20
   5   0   0    7.20    2.80
   5   0   0    8.70    2.90
  -6   0   0  503.75   20.00
  -6   0   0  530.85   23.90
  -6   0   0  528.75   20.00
  -6   0   0  513.65   23.70
  -6   0   0  515.85   20.50
   6   0   0  518.65   19.40
   6   0   0  515.75   20.40
   6   0   0  523.75   20.40
   6   0   0  526.55   17.40
   6   0   0  538.15   23.50
   6   0   0  528.45   23.50
  -7   0   0  957.70   32.70
  -7   0   0  920.01   32.60
  -7   0   0  904.51   36.80
  -7   0   0  967.60   32.00
  -7   0   0  961.30   37.50
   7   0   0  963.90   27.40
   7   0   0  932.61   32.00
   7   0   0 1013.70   33.20
   7   0   0  996.30   37.30
   7   0   0  945.31   36.20
   7   0   0  969.80   31.20
  -8   0   0  529.45   28.50
  -8   0   0  537.25   24.20
  -8   0   0  627.44   24.60
  -8   0   0  557.04   28.90
  -8   0   0  588.04   24.60
   8   0   0  573.74   28.40
   8   0   0  541.55   22.60
   8   0   0  540.25   23.20
   8   0   0  532.75   27.70
   8   0   0  569.64   24.50
  -9   0   0  838.82   43.30
  -9   0   0  666.23   28.40
  -9   0   0  689.83   34.70
  -9   0   0  648.04   26.60
   9   0   0  689.63   27.70
   9   0   0  638.64   33.00
   9   0   0  675.83   28.90
 -10   0   0  489.85   25.60
 -10   0   0  478.35   23.80
 -10   0   0  448.66   29.60
  10   0   0  476.35   23.50
  10   0   0  479.55   29.70
  10   0   0  541.25   26.10
 -11   0   0  167.18   22.30
 -11   0   0  154.38   16.40
 -11   0   0  170.28   16.50
  11   0   0  151.98   21.10
  11   0   0  177.08   16.90
  11   0   0  140.19   14.20
 -12   0   0  261.27   33.70
 -12   0   0  304.87   23.20
  12   0   0  251.07   18.60
  12   0   0  279.77   26.90
  12   0   0  257.47   21.20
  12  -1   0    7.20    7.00
  12  -1   0   -1.90   10.30
  12  -1   0   -1.00    8.70
 -12   1   0   22.80    9.70
 -12   1   0   10.10   10.00
  11  -1   0  419.06   24.20
  11  -1   0  371.36   28.80
  11  -1   0  388.26   20.40
 -11   1   0  383.36   25.10
 -11   1   0  417.36   30.20
 -11   1   0  404.26   25.10
  10  -1   0   30.90   10.30
  10  -1   0   42.20    8.10
  10  -1   0   42.40    9.20
 -10   1   0   46.40   11.90
 -10   1   0   34.30    9.20
 -10   1   0   37.90    9.20
   9  -1   0  802.32   37.40
   9  -1   0  841.62   30.30
   9  -1   0  857.61   32.90
  -9   1   0  787.72   37.60
  -9   1   0  809.92   31.60
   8  -1   0   43.00    6.60
   8  -1   0   49.10   10.30
   8  -1   0   43.30    8.70
   8  -1   0   49.40    7.70
   8  -1   0   56.29    7.60
  -8   1   0   27.60    6.90
  -8   1   0   42.80    7.40
  -8   1   0   45.60    7.50
   7  -1   0  623.84   28.30
   7  -1   0  654.33   25.10
   7  -1   0  636.84   23.30
   7  -1   0  627.54   23.40
   7  -1   0  632.34   28.40
  -7   1   0  655.23   25.10
  -7   1   0  653.13   25.00
  -7   1   0  689.43   29.90
  -7   1   0  658.73   29.30
   6  -1   0  381.76   15.90
   6  -1   0  361.36   19.20
   6  -1   0  382.96   16.00
   6  -1   0  432.16   20.40
   6  -1   0  366.76   16.60
  -6   1   0  411.36   20.40
  -6   1   0  393.26   17.00
  -6   1   0  389.86   19.90
  -6   1   0  379.16   16.90
   5  -1   0  710.63   18.70
   5  -1   0  717.73   26.40
   5  -1   0  712.53   22.50
   5  -1   0  720.33   22.70
   5  -1   0  759.92   27.10
  -5   1   0  711.63   23.90
  -5   1   0  671.93   29.70
  -5   1   0  698.53   23.50
  -5   1   0  689.63   23.50
   4  -1   0   67.69    5.60
   4  -1   0   72.79    5.20
   4  -1   0   63.09    6.50
   4  -1   0   82.59    5.50
   4  -1   0   82.49    3.70
   4  -1   0   59.89    6.20
  -4   1   0   66.39    6.60
  -4   1   0   86.99    6.20
  -4   1   0   82.99    6.10
  -4   1   0   77.19    5.60
   3  -1   0 2679.93   59.99
   3  -1   0 2635.04   63.69
   3  -1   0 2564.74   65.89
   3  -1   0 2593.24   63.79
   3  -1   0 2640.24   62.69
   3  -1   0 2651.63   62.89
  -3   1   0 2654.83   63.39
  -3   1   0 2615.44   63.89
  -3   1   0 2668.33   63.89
  -3   1   0 2555.34   63.29
   2  -1   0 3285.47   80.19
   2  -1   0 3503.25   79.19
   2  -1   0 3444.56   78.69
   2  -1   0 3331.57   80.19
   2  -1   0 3386.06   78.09
   2  -1   0 3428.26   77.69
  -2   1   0 3376.86   78.09
  -2   1   0 3386.26   78.79
  -2   1   0 3444.96   80.39
  -2   1   0 3407.46   78.39
  -2   1   0 3231.68   80.19
  -2   1   0 3363.06   79.09
  -1  -1   0  407.16   10.60
  -1  -1   0  413.96   12.10
  -1  -1   0  389.46   11.30
  -1  -1   0  418.26   10.60
  -1  -1   0  405.56   11.90
  -1  -1   0  398.66    9.90
  -1  -1   0  417.76   11.50
   1   1   0  388.96   11.30
   1   1   0  398.36   10.60
   1   1   0  406.16   10.60
   1   1   0  409.56   12.00
   1   1   0  391.76   11.30
  -2  -1   0   46.10    3.90
  -2  -1   0   41.40    3.00
  -2  -1   0   40.20    2.60
  -2  -1   0   47.40    3.70
  -2  -1   0   48.40    4.10
  -2  -1   0   43.20    3.70
  -2  -1   0   42.50    3.10
   2   1   0   45.80    3.00
   2   1   0   51.59    4.10
   2   1   0   45.20    3.80
   2   1   0   40.80    3.00
   2   1   0   40.20    3.70
   2   1   0   40.30    3.60
  -3  -1   0 3855.01   89.89
  -3  -1   0 3711.83   85.89
  -3  -1   0 3731.73   89.39
  -3  -1   0 3524.15   86.49
  -3  -1   0 3587.04   86.89
  -3  -1   0 3689.43   89.59
   3   1   0 3503.35   88.39
   3   1   0 3715.73   89.49
   3   1   0 3643.24   87.09
   3   1   0 3768.92   89.39
   3   1   0 3768.32   88.09
   3   1   0 3586.64   86.29
  -4  -1   0 2122.49   53.89
  -4  -1   0 2118.19   56.69
  -4  -1   0 2112.59   57.29
  -4  -1   0 2161.98   52.89
  -4  -1   0 2127.49   57.39
  -4  -1   0 2162.18   54.19
   4   1   0 2114.09   54.29
   4   1   0 2119.69   53.29
   4   1   0 2110.89   54.29
   4   1   0 2116.49   55.69
   4   1   0 2033.20   56.49
   4   1   0 2095.19   57.19
  -5  -1   0  307.77   16.00
  -5  -1   0  311.87   12.80
  -5  -1   0  287.27   18.70
  -5  -1   0  305.17   13.60
  -5  -1   0  287.67   15.70
   5   1   0  319.07   13.60
   5   1   0  315.17   14.10
   5   1   0  307.27   12.80
   5   1   0  307.17   14.50
   5   1   0  321.57   16.00
   5   1   0  329.67   16.40
  -6  -1   0 2276.87   60.19
  -6  -1   0 2331.37   66.99
  -6  -1   0 2275.47   66.59
  -6  -1   0 2246.68   61.59
  -6  -1   0 2281.17   61.79
   6   1   0 2301.77   62.89
   6   1   0 2228.68   65.59
   6   1   0 2332.67   60.49
   6   1   0 2345.47   66.59
   6   1   0 2379.56   60.59
   6   1   0 2302.97   62.09
  -7  -1   0  487.65   24.60
  -7  -1   0  468.75   24.30
  -7  -1   0  489.75   21.00
  -7  -1   0  458.35   19.50
  -7  -1   0  480.45   20.80
   7   1   0  501.65   24.30
   7   1   0  482.95   19.60
   7   1   0  489.85   18.70
   7   1   0  463.75   21.00
   7   1   0  487.45   21.00
  -8  -1   0  822.22   35.30
  -8  -1   0  748.13   34.30
  -8  -1   0  747.43   29.40
  -8  -1   0  803.92   28.40
  -8  -1   0  730.83   29.10
   8   1   0  783.82   34.20
   8   1   0  740.43   27.50
   8   1   0  688.23   28.70
   8   1   0  739.03   33.20
   8   1   0  739.63   29.20
   8   1   0  735.63   25.00
  -9  -1   0  117.19   12.10
  -9  -1   0  117.79   17.20
  -9  -1   0   86.59   14.00
   9   1   0   87.69   12.90
   9   1   0  133.09   12.70
   9   1   0  100.09   13.80
   9   1   0  107.59    8.10
 -10  -1   0  391.86   27.30
 -10  -1   0  399.16   20.30
 -10  -1   0  432.86   23.90
  10   1   0  399.36   27.20
  10   1   0  389.76   21.90
  10   1   0  407.46   23.20
 -11  -1   0   12.60    8.30
 -11  -1   0   14.50    8.50
 -11  -1   0   12.30    8.90
  11   1   0   14.10   10.40
  11   1   0   17.80    8.10
  11   1   0   17.40    7.50
 -12  -1   0  211.28   20.20
 -12  -1   0  186.58   24.40
  12   1   0  230.28   18.40
  12   1   0  219.08   20.10
  12   1   0  188.68   23.50
  11  -2   0  204.28   14.30
  11  -2   0  198.48   18.00
  11  -2   0  231.18   22.90
 -11   2   0  236.48   27.20
 -11   2   0  221.38   18.80
  10  -2   0  204.38   25.40
  10  -2   0  192.08   15.90
  10  -2   0  203.38   13.50
 -10   2   0  186.48   17.40
 -10   2   0  212.68   20.60
 -10   2   0  221.58   17.20
   9  -2   0  593.74   22.70
   9  -2   0  592.24   31.10
   9  -2   0  587.64   26.00
  -9   2   0  618.04   48.60
  -9   2   0  518.25   25.80
  -9   2   0  584.34   27.30
   8  -2   0   96.59   13.10
   8  -2   0   92.19   10.90
   8  -2   0  107.19    9.90
   8  -2   0   96.19   13.40
  -8   2   0   71.89   11.10
  -8   2   0   99.99   10.00
  -8   2   0  105.29   11.50
  -8   2   0   87.19   11.70
  -8   2   0   92.79   11.20
   7  -2   0  776.92   25.20
   7  -2   0  770.62   31.80
   7  -2   0  758.12   31.80
   7  -2   0  791.52   28.00
   7  -2   0  769.92   26.30
  -7   2   0  799.92   32.60
  -7   2   0  733.43   27.60
  -7   2   0  725.23   27.90
  -7   2   0  743.43   32.30
  -7   2   0  748.23   28.30
   6  -2   0   87.49    7.20
   6  -2   0   89.29    9.40
   6  -2   0   97.39    6.90
   6  -2   0   88.19    7.80
  -6   2   0  106.19    8.30
  -6   2   0   84.09    9.30
  -6   2   0   94.29   10.20
  -6   2   0   90.49    8.30
  -6   2   0   93.69    8.20
   5  -2   0 1632.14   42.90
   5  -2   0 1569.74   47.20
   5  -2   0 1609.44   44.30
   5  -2   0 1611.54   47.70
   5  -2   0 1605.54   41.70
  -5   2   0 1636.64   45.00
  -5   2   0 1681.33   48.70
  -5   2   0 1607.34   43.80
  -5   2   0 1519.25   44.10
  -5   2   0 1513.05   47.20
   4  -2   0 1151.08   30.20
   4  -2   0 1120.69   34.70
   4  -2   0 1177.48   35.40
   4  -2   0 1156.58   31.30
   4  -2   0 1185.48   32.40
  -4   2   0 1127.89   31.90
  -4   2   0 1172.68   32.80
  -4   2   0 1146.89   35.40
  -4   2   0 1162.78   33.20
  -4   2   0 1155.98   35.10
   3  -2   0 3321.07   80.19
   3  -2   0 3265.47   81.49
   3  -2   0 3383.36   81.59
   3  -2   0 3338.17   79.09
   3  -2   0 3406.16   78.39
   3  -2   0 3313.87   76.89
  -3   2   0 3282.57   80.09
  -3   2   0 3355.06   78.79
  -3   2   0 3355.96   79.49
  -3   2   0 3359.16   77.69
  -3   2   0 3274.47   81.79
  -3   2   0 3252.17   81.49
   2  -2   0 1306.77   32.40
   2  -2   0 1297.87   31.90
   2  -2   0 1294.27   33.50
   2  -2   0 1324.37   34.20
   2  -2   0 1320.87   30.40
   2  -2   0 1371.46   34.30
  -2   2   0 1272.17   33.90
  -2   2   0 1283.47   33.50
  -2   2   0 1267.37   32.10
  -2   2   0 1361.46   30.80
  -2   2   0 1313.07   34.30
  -2   2   0 1276.27   34.50
  -2   2   0 1339.97   32.80
   1  -2   0 3102.99   70.39
   1  -2   0 3018.40   70.19
   1  -2   0 3003.90   72.09
   1  -2   0 3010.30   70.09
   1  -2   0 3044.50   68.99
  -1   2   0 3052.19   70.29
  -1   2   0 3097.99   69.89
  -1   2   0 2943.41   70.59
  -1   2   0 3246.48   70.29
  -1   2   0 2971.60   72.49
   0  -2   0 1062.79   28.10
   0  -2   0 1018.00   26.90
   0  -2   0 1025.40   24.80
   0  -2   0 1090.09   27.90
   0  -2   0 1060.19   27.10
   0  -2   0 1067.09   26.20
   0   2   0 1025.90   24.80
   0   2   0 1116.29   27.30
   0   2   0 1065.09   26.10
   0   2   0 1057.49   27.00
   0   2   0 1007.80   28.00
   0   2   0 1090.79   27.80
   0   2   0 1045.70   26.00
  -1  -2   0  362.66    9.50
  -1  -2   0  364.66   10.90
  -1  -2   0  354.66   12.30
  -1  -2   0  368.06   12.20
  -1  -2   0  353.46   10.60
  -1  -2   0  368.36    9.60
  -1  -2   0  361.16   10.60
   1   2   0  390.46   10.80
   1   2   0  349.37    9.70
   1   2   0  391.06   10.70
   1   2   0  384.86   12.40
   1   2   0  377.36   12.60
   1   2   0  360.06    9.70
  -2  -2   0   48.10    3.20
  -2  -2   0   41.90    4.30
  -2  -2   0   53.99    4.50
  -2  -2   0   45.70    3.10
  -2  -2   0   48.10    2.50
  -2  -2   0   44.20    3.80
  -2  -2   0   44.80    3.90
   2   2   0   43.90    4.30
   2   2   0   45.10    3.80
   2   2   0   53.29    4.70
   2   2   0   49.20    3.30
   2   2   0   51.89    4.00
   2   2   0   47.40    3.10
  -3  -2   0 5252.47  121.79
  -3  -2   0 4922.91  124.29
  -3  -2   0 5051.39  121.69
  -3  -2   0 5319.77  124.79
  -3  -2   0 5379.96  125.99
  -3  -2   0 5256.77  120.19
  -3  -2   0 5264.17  123.99
   3   2   0 5225.58  124.99
   3   2   0 5398.76  125.09
   3   2   0 5401.66  124.89
   3   2   0 5294.07  124.39
   3   2   0 5254.97  121.59
  -4  -2   0  121.09    6.30
  -4  -2   0  117.79    8.70
  -4  -2   0  109.59    8.60
  -4  -2   0  125.19    7.20
   4   2   0  118.69    8.50
   4   2   0  121.39    8.40
   4   2   0  116.89    6.80
   4   2   0  132.49    9.10
   4   2   0  120.59    8.50
   4   2   0  132.39    7.70
  -5  -2   0 3235.78   77.49
  -5  -2   0 3188.08   79.39
  -5  -2   0 2996.00   82.99
  -5  -2   0 3163.18   83.89
   5   2   0 3106.09   78.49
   5   2   0 3303.27   80.19
   5   2   0 3141.29   84.09
   5   2   0 3193.48   82.39
   5   2   0 3252.37   81.39
   5   2   0 3152.18   83.09
  -6  -2   0  116.19   11.10
  -6  -2   0  122.49    9.10
  -6  -2   0  110.39    7.90
  -6  -2   0  104.39   10.60
  -6  -2   0  108.59    8.50
   6   2   0  123.89   11.10
   6   2   0  127.59    8.60
   6   2   0  147.39   11.60
   6   2   0  115.09   10.00
   6   2   0  127.29    9.30
   6   2   0  111.29    9.20
  -7  -2   0  646.54   23.20
  -7  -2   0  659.43   29.50
  -7  -2   0  603.54   24.30
  -7  -2   0  603.44   28.50
  -7  -2   0  644.84   25.00
   7   2   0  639.34   26.50
   7   2   0  650.63   28.50
   7   2   0  652.13   28.90
   7   2   0  692.73   26.00
   7   2   0  654.23   24.70
  -8  -2   0  241.78   15.00
  -8  -2   0  206.58   17.60
  -8  -2   0  201.78   14.10
  -8  -2   0  223.78   13.30
  -8  -2   0  199.58   17.60
   8   2   0  218.08   13.40
   8   2   0  126.69   20.40
   8   2   0  220.18   15.40
   8   2   0  215.88   17.30
   8   2   0  215.78   14.40
  -9  -2   0  571.34   30.80
  -9  -2   0  526.05   25.10
   9   2   0  560.44   23.00
   9   2   0  444.26   24.30
   9   2   0  555.64   30.20
 -10  -2   0  225.68   17.50
 -10  -2   0  204.48   13.60
 -10  -2   0  208.78   21.00
  10   2   0  179.08   15.90
  10   2   0  203.28   16.50
  10   2   0  197.68   12.50
  10   2   0  226.38   20.60
 -11  -2   0   77.19   11.50
 -11  -2   0  107.39   14.60
 -11  -2   0   89.19   17.30
  11   2   0   73.29   12.30
  11   2   0   98.09   13.50
  11   2   0  102.49   17.30
 -12  -2   0  126.79   19.50
  12   2   0  152.48   17.10
  12   2   0   81.89   21.80
  12   2   0  176.88   19.70
  11  -3   0  -12.20    5.70
  11  -3   0   -1.00    4.50
  11  -3   0   -0.50    9.10
 -11   3   0    5.60    8.80
 -11   3   0   -3.70    6.70
 -11   3   0    1.70   13.30
  10  -3   0  407.16   22.30
  10  -3   0  421.66   17.70
  10  -3   0  467.65   28.70
 -10   3   0  373.36   26.80
 -10   3   0  397.36   23.20
   9  -3   0    5.30    6.60
   9  -3   0   -8.30    4.40
  -9   3   0    1.50    5.30
  -9   3   0    0.20    4.00
  -9   3   0    3.80    6.40
  -9   3   0    9.20    7.00
   8  -3   0  621.34   25.20
   8  -3   0  682.13   31.00
   8  -3   0  620.54   21.30
  -8   3   0  617.74   30.10
  -8   3   0  567.64   30.00
  -8   3   0  583.34   27.30
  -8   3   0  610.04   25.60
  -8   3   0  587.84   26.20
   7  -3   0   16.80    3.90
   7  -3   0    2.90    2.50
   7  -3   0    6.40    4.90
   7  -3   0    8.00    4.30
  -7   3   0    6.70    4.10
  -7   3   0   11.80    6.30
  -7   3   0   17.00    8.30
  -7   3   0    8.50    4.20
  -7   3   0   10.80    4.30
  -7   3   0    9.60    5.20
   6  -3   0 1880.41   56.09
   6  -3   0 1838.02   47.20
   6  -3   0 1882.91   51.29
   6  -3   0 1793.92   49.50
   6  -3   0 1869.31   55.79
  -6   3   0 1791.52   52.09
  -6   3   0 1856.51   54.19
  -6   3   0 1865.21   53.09
  -6   3   0 1866.31   56.19
  -6   3   0 1904.21   51.59
  -6   3   0 1840.92   56.59
   5  -3   0  152.58   11.00
   5  -3   0  154.78    8.40
   5  -3   0  135.09   10.40
   5  -3   0  142.19    6.80
   5  -3   0  153.18    9.00
  -5   3   0  149.39    8.80
  -5   3   0  154.18   11.20
  -5   3   0  144.29   10.60
  -5   3   0  142.29   10.30
  -5   3   0  156.88    9.50
  -5   3   0  146.89    9.60
   4  -3   0 3409.66   81.49
   4  -3   0 3460.55   86.39
   4  -3   0 3346.17   86.19
   4  -3   0 3421.96   78.99
   4  -3   0 3380.96   82.49
  -4   3   0 3450.75   84.99
  -4   3   0 3297.97   86.29
  -4   3   0 3497.65   82.59
  -4   3   0 3417.06   86.29
  -4   3   0 3411.06   86.19
  -4   3   0 3463.25   83.49
   3  -3   0 1804.92   42.30
   3  -3   0 1863.21   47.60
   3  -3   0 1787.52   48.10
   3  -3   0 1862.81   48.40
   3  -3   0 1851.51   45.00
   3  -3   0 1850.31   45.60
  -3   3   0 1879.31   45.60
  -3   3   0 1832.22   48.70
  -3   3   0 1815.42   47.50
  -3   3   0 1801.02   49.30
  -3   3   0 1827.62   46.40
  -3   3   0 1875.41   48.50
   2  -3   0  928.51   23.40
   2  -3   0  891.71   25.30
   2  -3   0  878.01   25.30
   2  -3   0  927.31   25.30
   2  -3   0  929.41   23.00
   2  -3   0  918.51   24.20
  -2   3   0  888.61   23.90
  -2   3   0  976.20   28.00
  -2   3   0  922.61   25.70
  -2   3   0  914.71   23.40
  -2   3   0  980.50   23.60
  -2   3   0  933.91   25.40
  -2   3   0  944.31   25.60
   1  -3   0   55.09    3.60
   1  -3   0   55.89    2.90
   1  -3   0   51.49    3.50
   1  -3   0   48.30    4.80
   1  -3   0   57.89    4.70
  -1   3   0   52.29    2.40
  -1   3   0   55.79    3.50
  -1   3   0   57.69    4.90
  -1   3   0   51.59    3.00
  -1   3   0   62.39    2.80
  -1   3   0   53.49    3.90
  -1   3   0   56.39    3.30
  -1   3   0   55.59    2.20
  -1   3   0   55.59    3.00
   0  -3   0 2121.29   56.49
   0  -3   0 2268.47   57.99
   0  -3   0 2278.57   53.59
   0  -3   0 2319.27   58.59
   0  -3   0 2316.27   55.59
   0  -3   0 2258.67   57.09
   0   3   0 2356.36   55.59
   0   3   0 2317.37   55.49
   0   3   0 2315.47   53.59
   0   3   0 2343.67   57.99
   0   3   0 2375.36   58.99
   0   3   0 2327.47   57.19
   0   3   0 2572.34   57.69
  -1  -3   0 2210.48   57.39
  -1  -3   0 2265.47   49.90
  -1  -3   0 2137.49   55.79
  -1  -3   0 2182.48   54.09
  -1  -3   0 2171.08   51.79
   1   3   0 2206.18   53.69
   1   3   0 2257.37   49.90
   1   3   0 2224.78   51.99
   1   3   0 2215.28   55.19
   1   3   0 2179.98   50.79
   1   3   0 2228.48   50.79
   1   3   0 2312.67   56.39
   1   3   0 2250.47   52.09
  -2  -3   0  159.98    9.00
  -2  -3   0  178.78    7.80
  -2  -3   0  170.08    6.30
  -2  -3   0  171.58    7.80
  -2  -3   0  180.38    9.40
  -2  -3   0  174.28    6.40
  -2  -3   0  171.88    5.00
   2   3   0  173.98    7.70
   2   3   0  173.68    6.60
   2   3   0  178.58    9.30
   2   3   0  169.58    7.60
   2   3   0  176.48    9.40
   2   3   0  168.48    6.70
  -3  -3   0 1878.31   49.80
  -3  -3   0 1927.41   52.19
  -3  -3   0 1909.31   45.10
  -3  -3   0 1928.71   47.30
  -3  -3   0 1959.70   50.29
  -3  -3   0 1899.81   50.99
  -3  -3   0 1844.12   46.90
   3   3   0 1893.91   49.60
   3   3   0 1998.60   51.89
   3   3   0 1826.82   47.50
   3   3   0 1872.31   47.10
   3   3   0 1931.11   51.99
   3   3   0 1841.92   49.70
  -4  -3   0   32.90    5.20
  -4  -3   0   50.19    4.80
  -4  -3   0   54.89    5.10
  -4  -3   0   49.30    6.60
  -4  -3   0   53.99    4.00
   4   3   0   57.29    5.20
   4   3   0   58.99    7.40
   4   3   0   66.89    6.90
   4   3   0   55.59    6.20
   4   3   0   63.29    6.20
   4   3   0   55.79    4.80
  -5  -3   0 1903.61   54.69
  -5  -3   0 1866.31   54.09
  -5  -3   0 1926.21   47.70
  -5  -3   0 1816.42   50.29
  -5  -3   0 1892.21   49.99
   5   3   0 1891.81   54.19
   5   3   0 1783.12   49.10
   5   3   0 1875.61   50.69
   5   3   0 1774.22   52.89
   5   3   0 1943.61   53.99
  -6  -3   0  129.89   11.40
  -6  -3   0  120.79    9.20
  -6  -3   0  116.19    8.70
  -6  -3   0  145.49    8.50
   6   3   0  129.59    9.80
   6   3   0  138.89   11.60
   6   3   0  151.18   12.20
   6   3   0  124.49   10.70
   6   3   0  136.79    9.10
   6   3   0  156.48   11.80
  -7  -3   0  897.11   29.10
  -7  -3   0  928.51   32.10
  -7  -3   0  888.21   31.40
  -7  -3   0  980.80   37.60
  -7  -3   0  940.71   36.80
   7   3   0  972.80   36.30
   7   3   0  875.11   34.10
   7   3   0  925.11   32.50
   7   3   0  972.80   34.10
   7   3   0  918.31   36.20
  -8  -3   0  191.38   12.00
  -8  -3   0  200.28   17.30
  -8  -3   0  191.88   13.90
  -8  -3   0  205.68   17.60
   8   3   0  180.28   13.60
   8   3   0  196.58   16.40
   8   3   0  178.28   15.80
   8   3   0  188.98   15.20
   8   3   0  185.38   13.50
  -9  -3   0  805.72   29.60
  -9  -3   0  797.52   32.50
  -9  -3   0  846.32   39.00
   9   3   0  804.62   33.40
   9   3   0  804.92   40.90
   9   3   0  833.42   31.20
   9   3   0  818.92   34.50
 -10  -3   0   36.10    9.10
 -10  -3   0   36.00    8.30
  10   3   0   26.60    7.00
  10   3   0   34.50   10.50
  10   3   0   36.70    8.20
  10   3   0   33.80    8.60
 -11  -3   0  297.37   21.60
 -11  -3   0  334.27   27.10
 -11  -3   0  308.77   17.90
  11   3   0  297.47   25.50
  11   3   0  290.47   21.60
  11   3   0  278.67   21.10
  11  -4   0  216.58   23.20
  11  -4   0  238.78   18.00
 -11   4   0  215.38   18.70
 -11   4   0  241.78   23.20
  10  -4   0  170.98   14.10
  10  -4   0  136.99    9.10
  10  -4   0  151.38   19.20
 -10   4   0  117.59   16.40
 -10   4   0  144.19   17.80
 -10   4   0  112.39   13.70
   9  -4   0  203.58   14.60
   9  -4   0  220.78   10.50
   9  -4   0  197.28   15.70
   9  -4   0  230.38   19.00
  -9   4   0  185.38   17.80
  -9   4   0  169.98   14.40
  -9   4   0  181.98   19.90
   8  -4   0  691.53   21.70
   8  -4   0  705.33   29.30
   8  -4   0  687.53   27.00
   8  -4   0  697.83   32.00
  -8   4   0  754.12   33.40
  -8   4   0  709.63   31.60
  -8   4   0  748.43   34.20
  -8   4   0  695.53   28.10
   7  -4   0  265.27   17.50
   7  -4   0  260.17   10.30
   7  -4   0  277.27   14.60
   7  -4   0  268.87   13.50
  -7   4   0  253.97   17.00
  -7   4   0  274.67   17.90
  -7   4   0  279.27   18.20
  -7   4   0  244.48   16.60
  -7   4   0  269.17   14.90
   6  -4   0 2148.29   61.89
   6  -4   0 2052.99   50.79
   6  -4   0 2178.98   55.19
   6  -4   0 2071.19   56.19
   6  -4   0 2142.69   61.49
  -6   4   0 2104.79   56.89
  -6   4   0 2128.89   61.99
  -6   4   0 2060.29   61.49
  -6   4   0 2075.79   62.49
  -6   4   0 2092.39   59.19
  -6   4   0 2021.00   57.79
   5  -4   0  932.31   32.40
   5  -4   0 1017.10   28.30
   5  -4   0  999.40   29.20
   5  -4   0  975.10   32.90
   5  -4   0 1001.90   24.50
  -5   4   0  930.41   33.10
  -5   4   0  986.40   31.70
  -5   4   0  998.00   29.50
  -5   4   0  960.70   30.30
  -5   4   0  943.61   32.90
  -5   4   0  927.81   33.40
   4  -4   0 1256.67   34.20
   4  -4   0 1264.97   37.50
   4  -4   0 1280.37   29.60
   4  -4   0 1307.87   37.90
   4  -4   0 1253.17   33.30
   4  -4   0 1267.87   34.20
  -4   4   0 1276.67   35.50
  -4   4   0 1251.27   36.80
  -4   4   0 1244.08   39.40
  -4   4   0 1280.47   38.40
  -4   4   0 1270.77   34.40
  -4   4   0 1256.87   37.70
   3  -4   0 1757.32   42.90
   3  -4   0 1716.63   46.00
   3  -4   0 1754.22   46.00
   3  -4   0 1730.03   45.90
   3  -4   0 1739.93   44.00
   3  -4   0 1664.83   42.10
  -3   4   0 1757.02   43.30
  -3   4   0 1717.63   46.10
  -3   4   0 1759.72   44.20
  -3   4   0 1719.93   46.50
  -3   4   0 1731.53   46.00
  -3   4   0 1765.82   49.30
  -3   4   0 1776.02   41.60
   2  -4   0   59.29    4.30
   2  -4   0   63.09    2.90
   2  -4   0   59.59    4.30
   2  -4   0   55.39    6.00
   2  -4   0   63.29    4.40
   2  -4   0   56.69    2.70
   2  -4   0   61.89    4.80
  -2   4   0   61.39    4.70
  -2   4   0   62.09    4.40
  -2   4   0   65.79    3.80
  -2   4   0   56.39    3.30
  -2   4   0   57.19    4.30
  -2   4   0   60.99    4.40
  -2   4   0   56.49    6.00
   1  -4   0   80.39    4.60
   1  -4   0   81.39    4.10
   1  -4   0   76.69    6.70
   1  -4   0   75.39    4.90
   1  -4   0   80.49    6.30
   1  -4   0   79.69    3.70
  -1   4   0   79.19    6.50
  -1   4   0   76.89    5.40
  -1   4   0   82.19    3.80
  -1   4   0   77.79    4.00
  -1   4   0   86.89    6.50
  -1   4   0   78.79    2.90
  -1   4   0   89.19    4.90
  -1   4   0   82.79    3.90
  -1   4   0   78.49    2.70
  -1   4   0   79.59    4.60
  -1   4   0   83.29    6.50
   0  -4   0 1588.34   42.90
   0  -4   0 1624.54   41.40
   0  -4   0 1578.84   43.20
   0  -4   0 1641.64   44.70
   0  -4   0 1622.64   38.90
   0  -4   0 1681.53   45.30
   0   4   0 1625.74   43.30
   0   4   0 1714.03   41.60
   0   4   0 1614.24   45.50
   0   4   0 1566.34   43.10
   0   4   0 1648.44   41.40
   0   4   0 1602.44   38.90
   0   4   0 1648.14   44.40
  -1  -4   0  194.08    5.40
  -1  -4   0  192.18   10.00
  -1  -4   0  193.78    9.30
  -1  -4   0  188.78    6.40
  -1  -4   0  184.18   10.90
   1   4   0  183.88    9.30
   1   4   0  194.28   10.30
   1   4   0  200.58    5.50
   1   4   0  191.78    5.60
   1   4   0  195.78    9.00
   1   4   0  189.08    6.70
   1   4   0  210.78   11.20
   1   4   0  203.78   10.20
   1   4   0  192.78    6.70
   1   4   0  188.48    5.50
  -2  -4   0 2571.04   63.29
  -2  -4   0 2489.05   69.59
  -2  -4   0 2611.54   67.89
  -2  -4   0 2633.04   60.59
  -2  -4   0 2635.54   63.79
  -2  -4   0 2607.34   60.69
  -2  -4   0 2624.34   64.59
   2   4   0 2692.83   63.89
   2   4   0 2632.54   63.49
   2   4   0 2612.54   61.89
   2   4   0 2652.43   61.79
   2   4   0 2695.13   68.49
   2   4   0 2673.63   67.49
  -3  -4   0 1124.59   26.20
  -3  -4   0 1082.69   28.30
  -3  -4   0 1081.89   31.30
  -3  -4   0 1069.09   31.60
  -3  -4   0 1092.79   28.60
   3   4   0 1106.39   31.60
   3   4   0 1093.79   29.50
   3   4   0 1028.00   34.20
   3   4   0 1072.69   28.90
   3   4   0 1075.99   33.80
   3   4   0 1059.39   31.00
  -4  -4   0 5491.55  129.19
  -4  -4   0 5490.65  126.09
  -4  -4   0 5600.34  133.79
  -4  -4   0 5461.65  128.79
  -4  -4   0 5619.24  133.19
   4   4   0 5569.64  133.39
   4   4   0 5749.82  136.69
   4   4   0 5412.56  129.09
   4   4   0 5304.47  135.09
   4   4   0 5740.43  130.39
   4   4   0 5194.78  132.19
  -5  -4   0   79.79    8.40
  -5  -4   0   73.09    8.20
  -5  -4   0   69.39    6.40
  -5  -4   0   80.59    7.50
  -5  -4   0   67.29    4.80
   5   4   0   78.39    6.40
   5   4   0   75.59    6.80
   5   4   0   86.89   10.30
   5   4   0   69.19    8.90
   5   4   0   74.59    8.10
  -6  -4   0 1690.33   53.89
  -6  -4   0 1664.23   48.60
  -6  -4   0 1688.73   53.29
  -6  -4   0 1750.22   48.60
  -6  -4   0 1773.92   45.60
   6   4   0 1813.02   53.89
   6   4   0 1750.02   48.20
   6   4   0 1783.42   53.39
   6   4   0 1754.92   53.99
   6   4   0 1810.82   54.29
   6   4   0 1676.23   49.50
  -7  -4   0   53.69    6.40
  -7  -4   0   53.69    9.50
  -7  -4   0   48.90    7.60
  -7  -4   0   43.00    6.90
   7   4   0   39.30    8.30
   7   4   0   44.40    7.10
   7   4   0   51.69    8.50
   7   4   0   56.99   10.20
   7   4   0   74.39   11.40
  -8  -4   0  821.32   27.70
  -8  -4   0  847.02   31.50
  -8  -4   0  815.42   36.60
   8   4   0  805.02   35.00
   8   4   0  887.51   35.10
   8   4   0  773.12   32.30
   8   4   0  846.52   36.20
   8   4   0  819.22   31.80
  -9  -4   0  191.08   14.90
  -9  -4   0  162.38   12.10
  -9  -4   0  188.68   17.70
   9   4   0  203.78   15.60
   9   4   0  160.68   17.60
   9   4   0  185.18   17.40
   9   4   0  170.88   15.20
   9   4   0  187.58   16.40
 -10  -4   0   90.19   12.60
 -10  -4   0  129.79   18.70
  10   4   0   88.69   12.00
  10   4   0  109.19   12.90
  10   4   0  108.59   14.20
  10   4   0   79.89   14.50
 -11  -4   0  314.07   22.10
 -11  -4   0  262.67   15.50
 -11  -4   0  280.97   26.30
  11   4   0  263.67   19.10
  11   4   0  283.47   21.40
  11   4   0  286.37   22.00
  11   4   0  289.47   25.50
  11  -5   0  186.78   15.70
  11  -5   0  185.58   21.70
 -11   5   0  134.59   21.70
 -11   5   0  172.08   17.10
  10  -5   0    3.00    7.90
  10  -5   0   -7.50    5.40
  10  -5   0    3.30    2.40
  10  -5   0    1.20    5.20
 -10   5   0    0.50    5.50
 -10   5   0    0.00    7.80
   9  -5   0  662.33   18.90
   9  -5   0  672.43   26.10
   9  -5   0  671.03   27.40
   9  -5   0  666.53   33.10
  -9   5   0  702.83   29.30
  -9   5   0  688.03   34.20
  -9   5   0  639.54   35.00
  -9   5   0  700.73   34.30
   8  -5   0   21.70    5.30
   8  -5   0   22.00    7.90
   8  -5   0   20.30    2.90
   8  -5   0   23.10    5.90
  -8   5   0   21.20    7.60
  -8   5   0   21.70    6.50
  -8   5   0   17.10    5.60
  -8   5   0    9.30    6.70
   7  -5   0 1202.98   43.30
   7  -5   0 1249.88   43.40
   7  -5   0 1226.38   30.20
   7  -5   0 1277.37   38.10
   7  -5   0 1261.77   36.40
  -7   5   0 1179.68   39.80
  -7   5   0 1270.67   42.00
  -7   5   0 1148.19   43.90
  -7   5   0 1225.38   44.10
  -7   5   0 1255.37   44.10
  -7   5   0 1223.98   38.90
   6  -5   0    0.00    2.90
   6  -5   0    2.70    2.70
   6  -5   0    7.90    4.10
   6  -5   0    6.60    3.90
   6  -5   0    4.80    1.10
   6  -5   0    3.00    2.80
  -6   5   0    2.30    2.90
  -6   5   0    3.20    4.40
  -6   5   0    5.10    3.90
  -6   5   0   11.60    5.10
  -6   5   0    5.80    3.70
   5  -5   0 1279.47   36.10
   5  -5   0 1234.88   39.50
   5  -5   0 1247.48   39.70
   5  -5   0 1362.26   34.80
   5  -5   0 1268.97   35.30
  -5   5   0 1265.17   36.10
  -5   5   0 1249.77   40.60
  -5   5   0 1280.37   39.30
  -5   5   0 1195.88   41.70
  -5   5   0 1284.27   37.50
  -5   5   0 1279.97   40.30
   4  -5   0  131.49    6.90
   4  -5   0  137.79    9.10
   4  -5   0  125.59    8.90
   4  -5   0  124.79    7.50
   4  -5   0  135.19    6.60
  -4   5   0  121.09    9.10
  -4   5   0  130.69    9.10
  -4   5   0  130.59    9.00
  -4   5   0  123.19    8.90
  -4   5   0  142.59   11.20
  -4   5   0  136.19    7.40
   3  -5   0  300.07   12.10
   3  -5   0  306.57    9.60
   3  -5   0  304.07   12.70
   3  -5   0  307.57   16.30
   3  -5   0  308.67   13.40
   3  -5   0  316.87   12.80
   3  -5   0  300.57    9.80
  -3   5   0  307.77   11.50
  -3   5   0  318.87   10.90
  -3   5   0  301.97   15.70
  -3   5   0  326.97   11.20
  -3   5   0  307.77   12.90
  -3   5   0  323.27   13.40
   2  -5   0   13.70    2.50
   2  -5   0   13.00    2.80
   2  -5   0   13.70    3.10
   2  -5   0   15.30    4.40
   2  -5   0   14.90    3.80
   2  -5   0   15.40    2.60
  -2   5   0   11.40    1.80
  -2   5   0   22.00    3.10
  -2   5   0   13.10    2.50
  -2   5   0   15.20    2.10
  -2   5   0    9.40    2.50
  -2   5   0   13.40    2.80
  -2   5   0   14.60    2.60
  -2   5   0    9.40    3.60
  -2   5   0   12.10    1.50
   1  -5   0 1615.64   45.00
   1  -5   0 1549.14   46.40
   1  -5   0 1562.64   40.30
   1  -5   0 1591.04   41.90
   1  -5   0 1603.14   37.60
   1  -5   0 1606.14   37.60
  -1   5   0 1591.64   36.40
  -1   5   0 1591.94   40.70
  -1   5   0 1580.34   45.30
  -1   5   0 1600.74   38.20
  -1   5   0 1576.34   43.10
  -1   5   0 1649.73   39.90
  -1   5   0 1596.74   38.40
  -1   5   0 1628.84   46.80
  -1   5   0 1560.34   40.40
  -1   5   0 1619.54   45.30
  -1   5   0 1610.34   36.60
   0  -5   0  817.92   27.70
   0  -5   0  781.72   26.10
   0  -5   0  812.22   21.30
   0  -5   0  812.92   28.00
   0  -5   0  813.92   24.20
   0   5   0  788.22   26.00
   0   5   0  824.02   24.20
   0   5   0  807.12   26.10
   0   5   0  796.02   23.90
   0   5   0  817.12   28.70
   0   5   0  843.92   27.40
   0   5   0  821.42   21.40
  -1  -5   0 1911.61   51.19
  -1  -5   0 1926.91   44.90
  -1  -5   0 1953.80   45.00
  -1  -5   0 1918.51   52.49
  -1  -5   0 1876.81   44.40
  -1  -5   0 1815.92   54.39
   1   5   0 1936.51   52.79
   1   5   0 1932.41   52.79
   1   5   0 1898.31   50.49
   1   5   0 1976.80   45.60
   1   5   0 1944.51   45.60
   1   5   0 1874.01   49.80
   1   5   0 1898.31   43.90
   1   5   0 2004.20   54.99
   1   5   0 1930.71   43.90
   1   5   0 1895.81   44.50
   1   5   0 1947.51   51.09
  -2  -5   0 2946.81   77.69
  -2  -5   0 3031.50   71.59
  -2  -5   0 3021.80   71.99
  -2  -5   0 2928.81   74.49
  -2  -5   0 2919.91   80.59
   2   5   0 2966.50   78.29
   2   5   0 3066.79   71.99
   2   5   0 3060.89   72.19
   2   5   0 3042.00   76.99
   2   5   0 3052.19   70.09
   2   5   0 2903.61   69.99
  -3  -5   0  940.31   28.60
  -3  -5   0  954.50   25.10
  -3  -5   0  946.71   28.10
  -3  -5   0  962.50   28.40
  -3  -5   0  951.80   22.20
  -3  -5   0  927.61   24.80
   3   5   0  950.90   28.60
   3   5   0  973.00   26.10
   3   5   0  974.10   33.20
   3   5   0  955.80   26.50
   3   5   0  922.31   31.50
   3   5   0  948.51   28.20
  -4  -5   0  551.34   20.60
  -4  -5   0  527.25   18.50
  -4  -5   0  532.85   17.50
  -4  -5   0  544.25   17.30
  -4  -5   0  559.74   21.20
  -4  -5   0  542.45   14.70
   4   5   0  553.04   18.70
   4   5   0  559.44   18.30
   4   5   0  509.55   20.00
   4   5   0  525.25   23.00
   4   5   0  535.15   23.60
  -5  -5   0 1047.20   27.90
  -5  -5   0 1052.29   35.20
  -5  -5   0 1105.39   36.30
  -5  -5   0 1115.69   31.70
  -5  -5   0 1070.29   31.00
   5   5   0 1063.99   32.50
   5   5   0 1042.80   37.20
   5   5   0 1079.39   35.10
   5   5   0 1018.20   37.50
   5   5   0 1067.99   31.50
   5   5   0 1061.19   35.60
  -6  -5   0 1081.69   37.60
  -6  -5   0 1048.60   32.30
  -6  -5   0 1033.80   37.70
  -6  -5   0 1015.30   28.90
  -6  -5   0 1024.10   32.60
   6   5   0 1036.20   38.40
   6   5   0 1052.99   32.50
   6   5   0 1067.29   36.90
   6   5   0 1062.39   34.00
   6   5   0 1077.39   37.60
   6   5   0 1030.00   38.10
  -7  -5   0  241.08   13.60
  -7  -5   0  272.97   18.30
  -7  -5   0  255.37   14.30
  -7  -5   0  259.47   11.80
   7   5   0  230.28   16.80
   7   5   0  233.58   16.80
   7   5   0  235.98   16.80
   7   5   0  243.28   14.80
   7   5   0  263.27   17.00
   7   5   0  242.88   13.60
  -8  -5   0  461.15   21.50
  -8  -5   0  442.96   17.70
  -8  -5   0  431.66   25.40
   8   5   0  471.85   25.00
   8   5   0  429.46   24.80
   8   5   0  488.05   25.60
   8   5   0  448.06   22.10
   8   5   0  460.85   25.00
  -9  -5   0   32.70    6.10
  -9  -5   0   25.40    7.30
  -9  -5   0   28.80    8.80
   9   5   0   35.20    8.30
   9   5   0   25.90    8.10
   9   5   0   40.80   10.40
   9   5   0   38.70    9.20
   9   5   0   36.00   10.50
 -10  -5   0  548.85   23.60
 -10  -5   0  598.44   28.30
 -10  -5   0  590.14   34.50
  10   5   0  525.55   32.00
  10   5   0  575.14   31.10
  10   5   0  574.34   28.80
 -11  -5   0   23.40    6.50
 -11  -5   0   30.40    9.40
 -11  -5   0   19.30    9.00
 -11  -5   0   17.30    9.60
 -11  -5   0   29.10    6.40
  11   5   0   37.30   10.80
  11   5   0   29.40   10.30
  11   5   0   30.40   12.00
  11   5   0   20.10   10.20
  11  -6   0  158.28   21.10
  11  -6   0  123.49   14.20
  11  -6   0  147.49   14.50
 -11   6   0  147.89   20.60
  10  -6   0  308.37   24.20
  10  -6   0  336.97   18.70
  10  -6   0  296.97   18.40
 -10   6   0  306.77   20.30
 -10   6   0  287.57   24.10
   9  -6   0  224.58   14.90
   9  -6   0  199.68   18.50
  -9   6   0  268.77   21.00
  -9   6   0  256.27   24.60
  -9   6   0  248.18   16.60
   8  -6   0  504.35   21.60
   8  -6   0  499.05   26.30
   8  -6   0  494.55   20.00
  -8   6   0  495.95   27.70
  -8   6   0  438.96   31.40
  -8   6   0  544.75   23.50
   7  -6   0  537.55   28.20
   7  -6   0  527.15   20.80
   7  -6   0  521.05   19.00
   7  -6   0  466.25   24.20
   7  -6   0  493.15   19.70
  -7   6   0  471.75   25.50
  -7   6   0  455.95   23.70
  -7   6   0  498.85   25.00
  -7   6   0  505.75   26.90
  -7   6   0  495.75   21.00
  -7   6   0  510.95   22.70
   6  -6   0  340.77   15.60
   6  -6   0  348.27   13.90
   6  -6   0  374.76   15.10
   6  -6   0  356.76   18.70
   6  -6   0  346.87   18.70
  -6   6   0  340.87   15.80
  -6   6   0  347.67   19.00
  -6   6   0  352.76   17.00
  -6   6   0  360.16   19.90
  -6   6   0  336.47   20.70
   5  -6   0  498.65   21.20
   5  -6   0  538.35   16.60
   5  -6   0  511.75   21.30
   5  -6   0  502.95   18.90
  -5   6   0  516.15   21.50
  -5   6   0  509.35   18.50
  -5   6   0  483.05   21.60
  -5   6   0  487.15   24.20
  -5   6   0  478.35   21.20
  -5   6   0  520.65   19.60
   4  -6   0  172.68    7.20
   4  -6   0  192.58   10.90
   4  -6   0  173.98   10.40
   4  -6   0  177.78    7.50
   4  -6   0  180.68   13.70
   4  -6   0  200.38   10.40
  -4   6   0  188.48    7.30
  -4   6   0  186.78   11.20
  -4   6   0  184.28   10.90
  -4   6   0  167.18   13.20
  -4   6   0  176.58    8.60
  -4   6   0  171.78   10.70
  -4   6   0  173.18   10.80
   3  -6   0 2007.30   51.09
   3  -6   0 1827.72   49.60
   3  -6   0 1976.80   44.10
   3  -6   0 1946.71   44.10
   3  -6   0 1955.50   50.09
   3  -6   0 2010.10   51.89
   3  -6   0 1835.02   58.09
  -3   6   0 1928.71   50.39
  -3   6   0 1959.10   49.60
  -3   6   0 1979.70   57.19
  -3   6   0 1865.21   48.30
  -3   6   0 1888.21   51.59
  -3   6   0 1891.31   50.79
  -3   6   0 1896.31   47.30
   2  -6   0   12.20    3.10
   2  -6   0   11.60    2.90
   2  -6   0   15.90    4.10
   2  -6   0   15.50    2.80
   2  -6   0   18.90    5.70
  -2   6   0   17.40    2.80
  -2   6   0   14.30    2.70
  -2   6   0   15.80    2.80
  -2   6   0   14.30    3.10
  -2   6   0   18.50    2.50
  -2   6   0   18.20    2.20
  -2   6   0   20.60    4.00
  -2   6   0   17.40    2.10
   1  -6   0 5214.38  126.59
   1  -6   0 5289.17  124.39
   1  -6   0 5294.77  130.49
   1  -6   0 5115.49  132.79
  -1   6   0 5621.64  129.39
  -1   6   0 5379.06  131.19
  -1   6   0 5402.36  119.69
  -1   6   0 5361.96  131.39
  -1   6   0 5343.87  121.59
  -1   6   0 5291.47  133.39
  -1   6   0 5280.87  119.49
  -1   6   0 5471.15  124.69
  -1   6   0 5391.26  121.39
  -1   6   0 5350.96  125.39
  -1   6   0 5326.87  124.19
   0  -6   0    7.30    3.30
   0  -6   0    7.40    1.80
   0  -6   0    5.30    2.50
   0  -6   0    9.90    3.70
   0   6   0    9.10    2.70
   0   6   0    8.90    3.40
   0   6   0    7.70    1.80
   0   6   0    6.30    2.90
   0   6   0   10.20    4.30
   0   6   0    9.90    3.60
   0   6   0    8.80    2.60
  -1  -6   0 1626.04   48.90
  -1  -6   0 1576.54   36.80
  -1  -6   0 1463.15   43.80
   1   6   0 1518.95   35.40
   1   6   0 1560.74   37.20
   1   6   0 1524.75   42.60
   1   6   0 1547.75   43.70
   1   6   0 1493.45   36.70
   1   6   0 1585.44   43.70
   1   6   0 1542.85   48.10
   1   6   0 1543.95   37.20
   1   6   0 1528.35   35.40
   1   6   0 1553.24   46.10
  -2  -6   0   20.50    3.00
  -2  -6   0   12.30    4.80
  -2  -6   0   13.10    3.60
   2   6   0   18.40    4.40
   2   6   0   16.40    2.30
   2   6   0   16.20    2.90
   2   6   0   17.40    2.90
   2   6   0   18.60    4.80
   2   6   0   16.60    4.60
   2   6   0   15.30    2.20
  -3  -6   0 1484.15   39.30
  -3  -6   0 1395.46   40.70
  -3  -6   0 1445.46   34.50
  -3  -6   0 1358.96   47.60
  -3  -6   0 1464.85   39.70
  -3  -6   0 1386.76   34.30
   3   6   0 1457.25   46.10
   3   6   0 1508.45   44.70
   3   6   0 1438.16   37.40
   3   6   0 1394.66   39.50
   3   6   0 1434.16   39.20
   3   6   0 1414.86   36.90
  -4  -6   0   30.20    5.20
  -4  -6   0   38.20    6.10
  -4  -6   0   40.40    3.80
  -4  -6   0   41.60    4.10
  -4  -6   0   59.59    7.50
  -4  -6   0   38.40    2.00
   4   6   0   39.30    5.10
   4   6   0   54.49    7.00
   4   6   0   43.10    8.30
   4   6   0   46.90    7.50
   4   6   0   45.90    6.50
  -5  -6   0 1443.06   43.80
  -5  -6   0 1381.16   44.00
  -5  -6   0 1383.26   38.80
  -5  -6   0 1394.36   34.60
  -5  -6   0 1413.36   38.40
  -5  -6   0 1402.26   40.50
   5   6   0 1401.56   40.60
   5   6   0 1443.66   47.20
   5   6   0 1394.56   47.80
   5   6   0 1436.96   39.60
   5   6   0 1438.36   44.10
   5   6   0 1467.35   43.60
  -6  -6   0  180.68   13.40
  -6  -6   0  225.18   15.20
  -6  -6   0  192.28    8.30
  -6  -6   0  201.18   11.00
  -6  -6   0  187.98   10.60
  -6  -6   0  221.68   11.80
   6   6   0  189.88   15.50
   6   6   0  226.58   12.70
   6   6   0  205.48   14.00
   6   6   0  182.78   13.80
   6   6   0  206.48   15.60
   6   6   0  203.18   11.40
  -7  -6   0  459.35   18.70
  -7  -6   0  477.35   20.30
  -7  -6   0  485.55   25.20
  -7  -6   0  506.85   20.00
  -7  -6   0  476.95   16.50
  -7  -6   0  468.55   24.30
   7   6   0  503.95   20.40
   7   6   0  468.25   21.30
   7   6   0  465.65   25.20
   7   6   0  511.15   25.00
   7   6   0  463.25   24.90
   7   6   0  481.45   24.20
  -8  -6   0  147.99   15.30
  -8  -6   0  169.68   12.60
  -8  -6   0  136.49   10.50
  -8  -6   0  147.79    9.90
  -8  -6   0  146.99   11.70
   8   6   0  131.89   12.20
   8   6   0  135.29   14.80
   8   6   0  147.09   15.10
   8   6   0  138.09   15.50
   8   6   0  138.19   14.60
  -9  -6   0  464.95   22.80
  -9  -6   0  452.25   22.10
  -9  -6   0  457.85   18.80
  -9  -6   0  415.86   17.90
  -9  -6   0  451.95   27.90
   9   6   0  426.16   26.60
   9   6   0  441.86   27.50
   9   6   0  475.25   26.90
   9   6   0  422.16   23.30
 -10  -6   0   82.59    8.70
 -10  -6   0   81.19   12.00
 -10  -6   0   67.59    8.60
 -10  -6   0   47.30   11.70
  10   6   0   80.39   12.40
  10   6   0   66.09   12.90
  10   6   0   79.19   13.20
  10   6   0   65.09   13.90
 -11  -6   0  251.37   13.00
 -11  -6   0  276.27   25.90
 -11  -6   0  290.37   20.30
 -11  -6   0  260.87   12.60
  11   6   0  246.58   24.00
  11   6   0  263.57   23.20
  11   6   0  240.38   20.80
  10  -7   0  320.57   28.80
  10  -7   0  354.46   19.20
  10  -7   0  391.06   26.90
  10  -7   0  319.97   19.90
 -10   7   0  368.26   26.30
 -10   7   0  385.86   23.20
   9  -7   0    4.30    4.60
   9  -7   0    3.90    7.10
   9  -7   0    8.30    5.90
   9  -7   0    8.00    4.90
  -9   7   0    4.50    6.40
  -9   7   0    4.10    8.80
  -9   7   0    0.70    4.90
   8  -7   0  947.41   38.00
   8  -7   0  918.91   32.60
   8  -7   0  912.91   29.40
   8  -7   0  950.60   30.60
  -8   7   0  897.71   39.50
  -8   7   0  939.41   47.00
  -8   7   0  916.51   38.80
  -8   7   0  943.01   34.00
   7  -7   0   18.10    6.40
   7  -7   0   14.40    4.80
   7  -7   0   14.20    4.40
   7  -7   0    2.00    3.20
   7  -7   0    9.30    6.60
  -7   7   0    9.90    5.60
  -7   7   0   16.40    6.90
  -7   7   0    7.30    4.40
  -7   7   0   17.00    6.50
   6  -7   0  562.24   18.80
   6  -7   0  564.24   29.50
   6  -7   0  537.65   21.70
   6  -7   0  601.64   25.00
   6  -7   0  569.34   18.30
  -6   7   0  533.55   22.20
  -6   7   0  567.14   21.40
  -6   7   0  557.94   25.40
  -6   7   0  570.84   25.10
  -6   7   0  522.95   27.80
   5  -7   0    3.80    3.50
   5  -7   0    1.50    1.70
   5  -7   0    4.20    5.20
   5  -7   0    2.00    2.60
   5  -7   0    0.90    3.10
   5  -7   0    1.70    1.80
  -5   7   0   -7.70    3.10
  -5   7   0    3.70    3.00
  -5   7   0    3.40    2.70
  -5   7   0    5.10    5.00
  -5   7   0    7.30    3.70
  -5   7   0    2.90    3.50
   4  -7   0 1220.08   29.00
   4  -7   0 1208.28   35.80
   4  -7   0 1182.48   44.00
   4  -7   0 1207.78   36.00
   4  -7   0 1178.08   35.60
   4  -7   0 1192.78   28.80
  -4   7   0 1183.98   36.80
  -4   7   0 1221.68   32.70
  -4   7   0 1200.68   33.00
  -4   7   0 1197.28   37.50
  -4   7   0 1231.98   36.60
  -4   7   0 1219.78   42.80
  -4   7   0 1195.08   34.20
   3  -7   0  836.42   27.10
   3  -7   0  766.42   32.50
   3  -7   0  752.02   25.60
   3  -7   0  832.62   24.10
  -3   7   0  755.52   25.90
  -3   7   0  757.02   30.60
  -3   7   0  798.82   24.50
  -3   7   0  775.82   21.80
  -3   7   0  760.72   24.70
  -3   7   0  771.62   31.60
  -3   7   0  776.72   22.90
  -3   7   0  794.72   25.20
   2  -7   0 2350.36   56.19
   2  -7   0 2401.26   60.29
   2  -7   0 2309.27   61.39
   2  -7   0 2189.58   64.59
   2  -7   0 2371.46   56.49
   2  -7   0 2265.47   68.99
  -2   7   0 2352.16   68.39
  -2   7   0 2331.07   55.89
  -2   7   0 2378.96   60.59
  -2   7   0 2366.36   67.09
  -2   7   0 2358.16   62.39
  -2   7   0 2362.96   55.79
  -2   7   0 2310.17   57.09
  -2   7   0 2315.07   54.89
  -2   7   0 2372.56   58.79
  -2   7   0 2394.96   58.39
   1  -7   0  367.56   19.80
   1  -7   0  370.16   15.60
   1  -7   0  368.16   13.60
   1  -7   0  372.46   18.10
  -1   7   0  361.46   14.40
  -1   7   0  371.66   18.50
  -1   7   0  366.86   10.80
  -1   7   0  383.86    9.40
  -1   7   0  381.76   13.90
  -1   7   0  362.26    9.50
  -1   7   0  384.76   13.90
  -1   7   0  391.36   17.40
  -1   7   0  376.96   20.10
  -1   7   0  375.36   11.10
  -1   7   0  393.76   18.70
   0  -7   0 2324.57   56.49
   0  -7   0 2282.27   64.09
   0  -7   0 2333.97   66.79
   0  -7   0 2374.36   66.79
   0   7   0 2300.27   67.89
   0   7   0 2343.87   65.99
   0   7   0 2355.26   60.49
   0   7   0 2410.66   60.79
   0   7   0 2176.08   63.79
   0   7   0 2380.06   68.59
   0   7   0 2314.57   56.59
  -1  -7   0  260.57   16.50
  -1  -7   0  243.88   13.90
   1   7   0  255.47   13.70
   1   7   0  275.57    8.50
   1   7   0  310.27   17.40
   1   7   0  256.27   16.50
   1   7   0  246.48   15.00
   1   7   0  251.07    8.50
   1   7   0  260.97    7.00
   1   7   0  253.57    7.00
   1   7   0  283.07   13.40
   1   7   0  260.47    8.30
   1   7   0  245.08   13.10
  -2  -7   0 1066.89   45.40
  -2  -7   0 1081.59   28.40
  -2  -7   0 1127.49   35.40
  -2  -7   0 1090.89   28.80
   2   7   0 1053.49   37.60
   2   7   0 1100.69   29.50
   2   7   0 1056.49   27.70
   2   7   0 1114.39   34.50
   2   7   0 1098.79   35.60
   2   7   0 1086.59   27.70
  -3  -7   0 1026.80   29.80
  -3  -7   0 1002.60   32.80
  -3  -7   0  996.40   39.60
   3   7   0 1050.69   30.30
   3   7   0  986.40   35.10
   3   7   0  922.71   36.10
   3   7   0  998.20   27.50
   3   7   0 1051.39   28.20
   3   7   0 1002.10   35.20
   3   7   0 1008.40   29.60
  -4  -7   0  660.53   18.00
  -4  -7   0  642.24   18.10
  -4  -7   0  655.13   23.00
  -4  -7   0  651.13   31.50
  -4  -7   0  634.54   23.40
  -4  -7   0  638.44   23.70
   4   7   0  634.54   23.40
   4   7   0  651.23   21.30
   4   7   0  662.83   23.20
   4   7   0  594.74   28.20
   4   7   0  647.14   20.60
   4   7   0  633.84   27.10
  -5  -7   0 1193.18   32.90
  -5  -7   0 1145.19   37.90
  -5  -7   0 1197.18   32.50
  -5  -7   0 1205.78   39.00
  -5  -7   0 1221.28   37.00
   5   7   0 1192.58   42.50
   5   7   0 1159.98   38.50
   5   7   0 1218.68   38.30
   5   7   0 1200.88   35.80
   5   7   0 1240.88   44.60
   5   7   0 1138.39   34.30
  -6  -7   0  308.47   15.20
  -6  -7   0  324.97   14.60
  -6  -7   0  305.27   17.90
  -6  -7   0  289.47   17.90
  -6  -7   0  324.77   14.20
  -6  -7   0  306.27   10.00
   6   7   0  307.77   15.60
   6   7   0  326.97   20.30
   6   7   0  317.37   18.00
   6   7   0  324.47   18.30
   6   7   0  289.97   20.60
   6   7   0  299.87   14.70
  -7  -7   0  673.13   23.80
  -7  -7   0  649.34   24.10
  -7  -7   0  642.34   19.20
  -7  -7   0  620.54   28.70
  -7  -7   0  700.03   24.80
   7   7   0  622.94   24.30
   7   7   0  654.43   31.10
   7   7   0  684.23   26.70
   7   7   0  693.83   32.40
   7   7   0  636.74   28.70
   7   7   0  655.73   29.60
  -8  -7   0  353.16   16.50
  -8  -7   0  310.77   16.50
  -8  -7   0  312.27   12.90
  -8  -7   0  376.56   18.20
  -8  -7   0  354.46   22.80
   8   7   0  324.47   21.50
   8   7   0  325.07   18.80
   8   7   0  259.47   25.00
   8   7   0  367.76   23.30
  -9  -7   0  709.73   35.80
  -9  -7   0  707.43   25.30
  -9  -7   0  682.43   22.90
  -9  -7   0  694.03   28.40
  -9  -7   0  699.43   28.10
   9   7   0  663.43   34.30
   9   7   0  704.93   34.80
   9   7   0  713.33   31.30
   9   7   0  607.74   33.10
   9   7   0  742.63   40.40
 -10  -7   0  118.09   10.30
 -10  -7   0   96.19    9.80
 -10  -7   0  110.29   17.80
 -10  -7   0  108.19   13.50
  10   7   0  105.69   14.30
  10   7   0  102.59   16.50
  10   7   0   94.09   16.30
 -11  -7   0  267.47   28.10
 -11  -7   0  297.07   20.40
  11   7   0  290.07   25.40
  11   7   0  315.97   32.80
  11   7   0  265.57   28.30
  10  -8   0   70.79    9.10
  10  -8   0   74.49   13.30
  10  -8   0   60.49   15.50
  10  -8   0   59.89    9.80
 -10   8   0   65.49   12.10
 -10   8   0   71.99   13.40
   9  -8   0  390.06   24.60
   9  -8   0  379.76   17.20
   9  -8   0  370.06   20.20
   9  -8   0  359.56   16.30
   9  -8   0  379.16   29.90
  -9   8   0  361.46   24.90
  -9   8   0  352.46   30.30
  -9   8   0  325.17   20.30
   8  -8   0  135.89    9.40
   8  -8   0  122.59   11.30
   8  -8   0  114.39    8.80
   8  -8   0  144.89   16.50
   8  -8   0  125.19   18.40
  -8   8   0  128.49   12.40
  -8   8   0  128.09   16.30
  -8   8   0  127.79   14.10
   7  -8   0  388.76   14.30
   7  -8   0  393.16   21.00
   7  -8   0  306.47   24.30
   7  -8   0  373.16   18.20
  -7   8   0  361.96   22.30
  -7   8   0  355.06   20.90
  -7   8   0  355.06   19.10
  -7   8   0  383.56   25.80
  -7   8   0  356.66   17.90
   6  -8   0  282.67   16.50
   6  -8   0  270.77   21.50
   6  -8   0  275.37   15.10
   6  -8   0  286.27   10.90
   6  -8   0  281.77   10.40
  -6   8   0  265.17   13.70
  -6   8   0  275.17   17.20
  -6   8   0  293.37   15.20
  -6   8   0  287.07   17.70
  -6   8   0  284.07   16.80
   5  -8   0  235.08   13.60
   5  -8   0  242.98    7.40
   5  -8   0  230.48   13.50
   5  -8   0  236.28    7.20
   5  -8   0  203.38   18.10
  -5   8   0  239.68   11.50
  -5   8   0  224.58   14.70
  -5   8   0  226.08   17.70
  -5   8   0  249.97   14.60
  -5   8   0  218.38   12.30
  -5   8   0  232.38   13.80
  -5   8   0  227.08    8.30
   4  -8   0 1981.90   56.39
   4  -8   0 2057.29   55.79
   4  -8   0 2063.09   67.29
   4  -8   0 2060.69   54.79
  -4   8   0 2071.39   64.59
  -4   8   0 2041.00   52.19
  -4   8   0 2085.99   53.79
  -4   8   0 2040.70   56.49
  -4   8   0 2043.00   55.69
  -4   8   0 2054.99   57.79
  -4   8   0 2091.89   53.59
   3  -8   0  103.19    8.70
   3  -8   0  114.29    7.30
   3  -8   0  102.19   12.00
  -3   8   0  127.09    6.90
  -3   8   0  113.29    7.50
  -3   8   0  108.29    8.60
  -3   8   0  128.19    8.00
  -3   8   0  126.59    9.00
  -3   8   0  119.89    6.10
  -3   8   0  116.99   12.40
  -3   8   0  123.89   12.30
   2  -8   0 2784.92   72.49
   2  -8   0 2840.82   81.89
   2  -8   0 2746.43   76.99
   2  -8   0 2782.72   65.19
   2  -8   0 2834.42   65.39
  -2   8   0 2691.63   70.69
  -2   8   0 2756.72   64.99
  -2   8   0 2740.63   78.59
  -2   8   0 2785.12   81.09
  -2   8   0 2795.82   67.59
  -2   8   0 2788.02   67.09
  -2   8   0 2799.12   66.99
  -2   8   0 2762.22   65.79
  -2   8   0 2832.02   74.29
  -2   8   0 2882.71   69.99
   1  -8   0  806.22   29.80
   1  -8   0  749.13   25.90
   1  -8   0  752.52   31.90
  -1   8   0  757.12   19.50
  -1   8   0  761.12   29.80
  -1   8   0  707.43   31.50
  -1   8   0  758.32   23.30
  -1   8   0  761.52   23.80
  -1   8   0  754.92   19.20
  -1   8   0  768.52   24.70
  -1   8   0  743.33   18.00
  -1   8   0  760.32   29.80
  -1   8   0  757.72   28.60
  -1   8   0  744.33   18.20
   0  -8   0 2196.98   63.99
   0  -8   0 2207.98   66.29
   0   8   0 2220.18   63.29
   0   8   0 2235.78   68.29
   0   8   0 2224.08   59.29
   0   8   0 2256.47   63.99
   0   8   0 2276.07   65.19
   0   8   0 2134.99   54.69
   0   8   0 2246.18   59.29
  -1  -8   0  931.71   37.20
  -1  -8   0  985.80   33.90
   1   8   0  969.30   31.50
   1   8   0  924.71   31.60
   1   8   0  967.30   22.80
   1   8   0  928.11   37.40
   1   8   0 1005.00   35.80
   1   8   0  968.70   24.10
   1   8   0  977.70   24.00
   1   8   0  939.21   22.80
   1   8   0  905.71   34.70
   1   8   0  968.30   25.00
   1   8   0 1018.60   33.60
  -2  -8   0 1561.84   47.40
  -2  -8   0 1614.34   54.39
  -2  -8   0 1575.44   38.50
  -2  -8   0 1560.74   38.30
   2   8   0 1528.45   38.20
   2   8   0 1573.24   50.09
   2   8   0 1555.24   39.80
   2   8   0 1568.74   38.50
   2   8   0 1558.54   50.79
   2   8   0 1544.75   46.50
   2   8   0 1517.05   39.90
   2   8   0 1572.74   52.59
  -3  -8   0   23.00    3.70
  -3  -8   0   14.80    6.00
  -3  -8   0   14.50    4.50
   3   8   0   20.90    3.80
   3   8   0   22.60    3.40
   3   8   0   13.00    5.10
   3   8   0   12.40    4.40
   3   8   0   20.70    3.30
   3   8   0   18.50    5.40
   3   8   0   24.20    7.20
  -4  -8   0 1136.39   35.40
  -4  -8   0 1169.88   47.10
  -4  -8   0 1134.39   34.80
  -4  -8   0 1117.29   37.50
   4   8   0 1177.68   41.50
   4   8   0 1162.68   35.20
   4   8   0 1166.28   32.70
   4   8   0 1230.88   44.60
   4   8   0 1159.48   33.50
   4   8   0 1197.88   36.10
  -5  -8   0   36.30    6.60
  -5  -8   0   33.60    3.90
  -5  -8   0   37.40   10.30
  -5  -8   0   37.60    3.80
  -5  -8   0   39.30    6.70
  -5  -8   0   50.59    7.90
   5   8   0   55.99   10.80
   5   8   0   29.50    6.00
   5   8   0   32.80    8.10
   5   8   0   32.90    6.50
   5   8   0   32.00    5.20
   5   8   0   35.50    5.70
  -6  -8   0  870.61   26.20
  -6  -8   0  891.21   26.80
  -6  -8   0  890.81   33.90
  -6  -8   0  823.72   30.30
   6   8   0  868.81   28.90
   6   8   0  922.71   34.00
   6   8   0  864.61   32.60
   6   8   0  904.71   30.80
   6   8   0  874.31   36.90
   6   8   0  892.01   43.50
  -7  -8   0    7.40    5.80
  -7  -8   0   10.10    3.80
  -7  -8   0    8.30    4.20
  -7  -8   0   10.00    4.70
  -7  -8   0    5.40    1.60
   7   8   0    0.70    3.90
   7   8   0    6.70    5.00
   7   8   0    7.60    5.50
   7   8   0    1.60    5.20
   7   8   0    7.80    7.10
   7   8   0    3.80    4.40
  -8  -8   0  924.01   31.50
  -8  -8   0  925.51   39.50
  -8  -8   0  886.11   24.70
  -8  -8   0  906.81   31.40
  -8  -8   0  868.91   30.50
   8   8   0  906.31   34.70
   8   8   0  986.20   41.70
   8   8   0  963.00   39.20
   8   8   0  898.91   37.90
  -9  -8   0   94.09   11.20
  -9  -8   0   63.09   12.50
  -9  -8   0   58.69    6.00
  -9  -8   0   73.79    9.40
   9   8   0   65.29   10.80
   9   8   0   51.29   11.60
   9   8   0   44.10   11.00
   9   8   0   65.39   12.40
 -10  -8   0  506.65   20.70
 -10  -8   0  568.84   35.00
  10   8   0  558.74   28.70
  10   8   0  509.45   31.20
  10   8   0  536.55   32.60
 -11  -8   0   93.89   19.10
 -11  -8   0   45.70    9.80
  11   8   0   49.20   12.20
  11   8   0   46.90   11.80
  10  -9   0   15.00   10.70
  10  -9   0   12.90   15.70
  10  -9   0   42.00   10.40
  10  -9   0   35.90    6.70
 -10   9   0   40.50   11.30
 -10   9   0   43.10   10.60
   9  -9   0  289.27   18.40
   9  -9   0  269.47   13.20
   9  -9   0  302.27   13.70
   9  -9   0  314.87   28.90
   9  -9   0  306.97   22.10
  -9   9   0  304.27   19.20
  -9   9   0  252.67   30.40
  -9   9   0  253.87   20.90
   8  -9   0    0.00    4.60
   8  -9   0    5.10    3.30
   8  -9   0    7.40    6.60
   8  -9   0   -1.20    7.80
  -8   9   0   -1.40    4.90
  -8   9   0   -1.40    5.00
  -8   9   0    0.80    7.60
   7  -9   0  360.06   20.30
   7  -9   0  346.87   18.90
   7  -9   0  354.96   27.10
   7  -9   0  358.56   12.00
   7  -9   0  387.16   12.40
  -7   9   0  373.06   22.60
  -7   9   0  379.46   18.10
   6  -9   0  198.38   13.70
   6  -9   0  200.68   13.60
   6  -9   0  192.38   19.50
  -6   9   0  182.78   13.90
  -6   9   0  177.88   19.50
  -6   9   0  176.58   13.00
  -6   9   0  173.58   14.40
  -6   9   0  199.48   11.80
   5  -9   0 1364.76   43.20
   5  -9   0 1443.66   42.30
   5  -9   0 1354.86   54.19
   5  -9   0 1378.16   42.90
  -5   9   0 1380.46   41.00
  -5   9   0 1394.26   44.00
  -5   9   0 1439.86   43.50
  -5   9   0 1399.06   45.20
  -5   9   0 1397.76   39.40
  -5   9   0 1398.66   36.80
   4  -9   0   60.39    7.80
   4  -9   0   52.39    6.50
   4  -9   0   50.99   10.60
   4  -9   0   53.99    6.60
  -4   9   0   69.69    8.60
  -4   9   0   50.89    5.40
  -4   9   0   49.10   10.50
  -4   9   0   49.00    6.50
  -4   9   0   51.49    6.10
  -4   9   0   47.90    6.70
  -4   9   0   55.79    7.40
   3  -9   0 1574.94   55.79
   3  -9   0 1527.65   40.10
   3  -9   0 1545.65   39.70
   3  -9   0 1554.94   46.10
  -3   9   0 1501.25   45.30
  -3   9   0 1509.75   40.00
  -3   9   0 1513.75   41.80
  -3   9   0 1523.85   42.00
  -3   9   0 1537.05   52.79
  -3   9   0 1502.25   38.80
  -3   9   0 1544.65   41.50
  -3   9   0 1550.44   54.39
  -3   9   0 1529.75   44.90
   2  -9   0   85.49   11.20
   2  -9   0   74.29   11.90
   2  -9   0   92.99    8.70
  -2   9   0   93.99    7.80
  -2   9   0   86.89    4.90
  -2   9   0   88.09    9.20
  -2   9   0   76.49    5.50
  -2   9   0   89.49   12.00
  -2   9   0   85.49    5.60
  -2   9   0   86.09    5.30
  -2   9   0  109.09   12.70
  -2   9   0   78.79    4.20
  -2   9   0   83.39    9.50
   1  -9   0 2864.41   84.89
   1  -9   0 2901.21   76.29
   1  -9   0 2870.71   80.69
  -1   9   0 2887.21   72.99
  -1   9   0 2998.70   74.49
  -1   9   0 3067.29   80.59
  -1   9   0 2848.11   81.29
  -1   9   0 2836.52   65.69
  -1   9   0 2927.11   81.79
  -1   9   0 2862.81   85.89
  -1   9   0 2833.72   65.99
  -1   9   0 2849.81   72.19
   0  -9   0   46.00    7.80
   0  -9   0   75.99   11.00
   0  -9   0   47.50    9.20
   0   9   0   52.89    8.80
   0   9   0   59.89    7.30
   0   9   0   35.20    8.00
   0   9   0   44.90    7.70
   0   9   0   85.09   13.20
   0   9   0   65.19    6.90
   0   9   0   57.89    4.80
  -1  -9   0  827.42   36.10
  -1  -9   0  882.01   33.00
   1   9   0  874.41   30.60
   1   9   0  898.81   37.70
   1   9   0  933.31   32.90
   1   9   0  872.01   34.60
   1   9   0  894.01   31.10
   1   9   0  884.31   21.40
   1   9   0  891.41   21.40
   1   9   0  897.61   35.00
   1   9   0  870.51   23.70
  -2  -9   0  317.47   17.90
  -2  -9   0  312.67   21.40
   2   9   0  350.26   17.60
   2   9   0  340.07   11.00
   2   9   0  339.47   20.20
   2   9   0  335.57   18.00
   2   9   0  326.57   20.10
   2   9   0  344.77   12.10
   2   9   0  343.97   11.20
   2   9   0  355.56   12.00
  -3  -9   0  611.54   19.50
  -3  -9   0  602.94   32.10
  -3  -9   0  606.14   25.70
  -3  -9   0  626.04   20.00
   3   9   0  626.14   19.50
   3   9   0  601.34   18.90
   3   9   0  659.33   21.30
   3   9   0  640.94   28.80
   3   9   0  635.34   20.70
   3   9   0  622.04   29.90
   3   9   0  654.53   27.70
   3   9   0  637.34   26.30
  -4  -9   0  459.15   28.60
  -4  -9   0  460.35   18.50
  -4  -9   0  458.55   17.90
  -4  -9   0  491.65   22.50
   4   9   0  431.66   16.30
   4   9   0  490.65   18.90
   4   9   0  463.65   17.10
   4   9   0  469.95   24.90
   4   9   0  442.96   18.70
   4   9   0  464.85   26.10
   4   9   0  468.15   24.20
  -5  -9   0  675.73   37.20
  -5  -9   0  701.53   26.40
  -5  -9   0  702.53   27.20
  -5  -9   0  745.13   31.60
   5   9   0  723.93   26.90
   5   9   0  751.82   25.30
   5   9   0  751.42   27.80
   5   9   0  726.03   32.40
   5   9   0  695.23   23.70
  -6  -9   0  768.62   31.00
  -6  -9   0  760.12   22.40
  -6  -9   0  751.72   33.60
  -6  -9   0  810.22   41.80
  -6  -9   0  776.62   22.10
  -6  -9   0  775.52   32.60
   6   9   0  770.52   30.60
   6   9   0  748.53   36.40
   6   9   0  778.12   30.20
   6   9   0  826.52   28.70
   6   9   0  773.32   35.00
   6   9   0  770.62   26.60
  -7  -9   0  828.62   33.80
  -7  -9   0  770.32   24.20
  -7  -9   0  730.53   32.40
  -7  -9   0  734.93   45.20
   7   9   0  775.52   32.10
   7   9   0  753.22   32.20
   7   9   0  785.62   30.00
   7   9   0  716.33   27.70
   7   9   0  738.93   36.40
  -8  -9   0  480.15   27.20
  -8  -9   0  437.66   18.80
  -8  -9   0  437.76   18.50
   8   9   0  491.65   26.70
   8   9   0  467.25   28.40
   8   9   0  464.75   25.10
   8   9   0  430.36   25.10
  -9  -9   0   86.79   10.10
  -9  -9   0   78.59   10.20
  -9  -9   0   77.39    9.60
  -9  -9   0   63.19   12.50
   9   9   0   97.79   16.00
   9   9   0   88.89   13.90
   9   9   0   74.09   11.80
   9   9   0   58.49   11.50
 -10  -9   0  137.99   11.60
 -10  -9   0  126.59   13.70
 -10  -9   0  177.18   14.30
 -10  -9   0  125.19   17.20
  10   9   0  144.09   20.20
  10   9   0  131.59   17.50
  10   9   0  127.79   16.00
   9 -10   0  213.98   19.30
   9 -10   0  210.78   28.20
   9 -10   0  230.08   17.30
  -9  10   0  218.48   20.30
  -9  10   0  243.48   17.60
  -9  10   0  202.78   22.70
   8 -10   0  166.48   23.50
   8 -10   0  181.58   15.00
   8 -10   0  183.18   15.90
  -8  10   0  183.68   14.20
  -8  10   0  154.18   15.90
  -8  10   0  178.58   19.20
   7 -10   0  547.65   35.70
   7 -10   0  543.45   25.20
   7 -10   0  559.44   25.10
  -7  10   0  539.95   26.50
  -7  10   0  573.24   23.30
   6 -10   0  292.17   17.10
   6 -10   0  274.07   17.20
   6 -10   0  308.67   16.70
  -6  10   0  298.67   18.40
  -6  10   0  326.17   18.20
  -6  10   0  320.37   15.30
  -6  10   0  305.57   16.60
   5 -10   0  868.41   28.70
   5 -10   0  856.11   31.60
   5 -10   0  881.71   42.30
   5 -10   0  811.82   29.40
  -5  10   0  885.91   26.30
  -5  10   0  839.32   41.00
  -5  10   0  815.22   30.60
  -5  10   0  859.71   28.70
  -5  10   0  805.82   32.10
  -5  10   0  867.41   30.50
  -5  10   0  837.52   26.90
   4 -10   0  776.22   38.70
   4 -10   0  782.52   25.30
   4 -10   0  799.12   29.80
   4 -10   0  822.52   25.00
  -4  10   0  770.42   27.10
  -4  10   0  860.81   38.00
  -4  10   0  709.63   41.20
  -4  10   0  765.32   25.20
  -4  10   0  786.32   29.90
  -4  10   0  809.52   26.90
  -4  10   0  796.42   24.00
  -4  10   0  782.12   27.50
   3 -10   0  953.70   42.20
   3 -10   0  941.61   36.30
   3 -10   0  931.31   24.90
   3 -10   0  903.41   25.10
  -3  10   0  922.51   23.10
  -3  10   0  922.31   31.60
  -3  10   0  964.20   28.00
  -3  10   0  939.61   27.00
  -3  10   0  968.70   33.30
  -3  10   0  959.40   25.90
  -3  10   0  922.71   28.20
  -3  10   0  946.81   29.20
  -3  10   0  945.91   22.80
   2 -10   0  217.48   18.60
  -2  10   0  222.08   18.60
  -2  10   0  212.58    8.50
  -2  10   0  212.28    8.70
  -2  10   0  208.18    7.60
  -2  10   0  223.88   10.00
  -2  10   0  220.78   14.80
  -2  10   0  217.98   11.80
  -2  10   0  215.78    8.40
  -2  10   0  207.28   11.90
   1 -10   0  760.42   32.10
   1 -10   0  774.62   35.50
  -1  10   0  766.02   19.50
  -1  10   0  763.82   36.20
  -1  10   0  811.32   32.10
  -1  10   0  766.62   19.10
  -1  10   0  836.82   33.90
  -1  10   0  799.72   26.10
  -1  10   0  768.62   32.70
  -1  10   0  804.52   27.20
  -1  10   0  782.02   25.20
   0 -10   0  121.19   13.40
   0 -10   0  108.09   11.30
   0 -10   0  119.49   13.00
   0  10   0   91.69   11.80
   0  10   0  113.09   11.80
   0  10   0  102.29    6.80
   0  10   0  113.49    9.30
   0  10   0  124.39   12.90
   0  10   0  102.19   13.00
   0  10   0  119.99    9.70
  -1 -10   0 1121.19   44.60
  -1 -10   0 1129.99   40.60
   1  10   0 1107.99   27.10
   1  10   0 1102.19   29.50
   1  10   0 1115.99   45.20
   1  10   0 1140.29   42.50
   1  10   0 1129.59   27.10
   1  10   0 1141.59   37.60
   1  10   0 1114.29   39.30
   1  10   0 1093.09   42.00
   1  10   0 1147.59   37.90
  -2 -10   0    1.20    3.50
  -2 -10   0    6.50    5.40
   2  10   0    2.40    1.70
   2  10   0    3.80    1.60
   2  10   0    4.40    3.30
   2  10   0   -0.20    4.50
   2  10   0   -0.20    5.00
   2  10   0    1.40    1.50
   2  10   0    3.50    1.90
   2  10   0    5.90    4.00
  -3 -10   0 1172.38   31.40
  -3 -10   0 1185.48   31.20
  -3 -10   0 1225.28   41.70
  -3 -10   0 1114.49   48.50
   3  10   0 1156.18   31.70
   3  10   0 1146.49   40.80
   3  10   0 1180.98   42.30
   3  10   0 1250.07   34.00
   3  10   0 1172.78   32.20
   3  10   0 1137.89   44.10
  -4 -10   0    2.80    4.60
  -4 -10   0    8.30    7.40
  -4 -10   0    8.50    3.00
   4  10   0   14.90    5.90
   4  10   0    8.20    3.20
   4  10   0    5.40    3.50
   4  10   0    4.00    5.60
   4  10   0   10.50    3.80
   4  10   0    8.40    3.20
  -5 -10   0 1626.34   47.00
  -5 -10   0 1643.74   51.19
  -5 -10   0 1617.34   64.59
  -5 -10   0 1604.94   47.90
   5  10   0 1532.75   56.09
   5  10   0 1645.14   56.09
   5  10   0 1575.44   53.89
   5  10   0 1568.34   58.39
   5  10   0 1657.63   48.70
   5  10   0 1573.84   47.50
   5  10   0 1590.44   45.90
   5  10   0 1593.74   44.50
  -6 -10   0   10.00    5.20
  -6 -10   0    4.50    4.60
  -6 -10   0   11.60    5.20
  -6 -10   0    6.90    8.90
   6  10   0    6.60    4.40
   6  10   0   11.40    5.40
   6  10   0   14.90    7.80
   6  10   0   11.60    7.00
   6  10   0   10.70    4.90
  -7 -10   0  763.72   30.80
  -7 -10   0  807.12   22.50
  -7 -10   0  799.12   34.00
  -7 -10   0  825.72   46.20
  -7 -10   0  804.02   22.70
   7  10   0  829.12   38.50
   7  10   0  834.92   31.10
   7  10   0  755.72   32.60
  -8 -10   0   20.30   11.90
  -8 -10   0   28.40    6.60
  -8 -10   0   45.70    8.10
  -8 -10   0   26.50    5.50
   8  10   0   18.50    7.50
   8  10   0   28.90    8.80
   8  10   0   22.70    9.30
   8  10   0   34.60    8.30
  -9 -10   0  344.77   24.90
  -9 -10   0  274.97   15.00
  -9 -10   0  310.37   17.80
  -9 -10   0  308.47   30.90
  -9 -10   0  290.57   15.40
   9  10   0  296.77   24.70
   9  10   0  238.68   20.50
   9  10   0  309.17   20.10
 -10 -10   0   42.80   13.50
 -10 -10   0   58.09    8.10
 -10 -10   0   62.89    9.60
  10  10   0   66.29   17.40
  10  10   0   63.09   12.10
   9 -11   0   36.80   13.40
   9 -11   0    2.40   15.10
   9 -11   0   38.30   10.00
  -9  11   0   12.20    8.60
  -9  11   0   27.00    8.60
   8 -11   0  511.55   26.20
   8 -11   0  533.35   25.90
   8 -11   0  497.55   36.90
  -8  11   0  498.85   27.30
  -8  11   0  485.85   28.70
  -8  11   0  513.05   23.80
   7 -11   0   38.60    8.40
   7 -11   0   47.20    8.40
   7 -11   0   39.50   12.70
  -7  11   0   62.09   11.70
  -7  11   0   49.99   10.10
  -7  11   0   57.49    8.50
   6 -11   0  835.02   31.80
   6 -11   0  784.22   29.20
   6 -11   0  817.12   43.50
   6 -11   0  787.92   31.80
  -6  11   0  809.72   32.40
  -6  11   0  804.52   28.10
  -6  11   0  823.62   30.30
  -6  11   0  901.61   32.70
   5 -11   0  113.19   18.00
   5 -11   0  126.89   11.90
   5 -11   0  120.69   10.00
  -5  11   0  124.09   10.30
  -5  11   0  139.39    9.20
  -5  11   0  114.79   10.50
  -5  11   0  133.29    9.40
  -5  11   0  137.19   11.50
   4 -11   0  942.61   28.10
   4 -11   0  979.50   27.70
   4 -11   0 1041.10   47.00
   4 -11   0  970.70   34.90
  -4  11   0  978.60   31.50
  -4  11   0 1000.20   33.40
  -4  11   0  970.20   30.70
  -4  11   0  962.80   28.30
  -4  11   0  953.70   34.70
  -4  11   0  948.61   29.70
   3 -11   0   37.00    7.20
   3 -11   0   47.50   11.70
  -3  11   0   42.10    3.20
  -3  11   0   39.80    5.00
  -3  11   0   42.60    4.20
  -3  11   0   36.60    5.00
  -3  11   0   47.00    6.50
  -3  11   0   46.90    7.60
  -3  11   0   43.50   10.50
  -3  11   0   42.00    5.40
  -3  11   0   49.90    8.50
   2 -11   0 1592.34   50.29
   2 -11   0 1592.24   60.59
  -2  11   0 1624.94   40.40
  -2  11   0 1666.33   44.40
  -2  11   0 1657.43   47.40
  -2  11   0 1676.93   41.10
  -2  11   0 1647.34   47.90
  -2  11   0 1885.51   54.79
  -2  11   0 1654.23   40.80
  -2  11   0 1661.13   41.50
   1 -11   0  398.76   22.40
   1 -11   0  338.87   23.70
  -1  11   0  423.26   23.60
  -1  11   0  391.16   16.20
  -1  11   0  387.86   11.10
  -1  11   0  387.76   16.90
  -1  11   0  405.36   22.30
  -1  11   0  381.36   10.70
  -1  11   0  399.36   23.50
  -1  11   0  389.86   17.80
   0 -11   0  902.01   36.50
   0 -11   0  893.41   39.20
   0 -11   0  944.21   39.80
   0  11   0  870.51   26.90
   0  11   0  904.01   37.10
   0  11   0  907.31   32.10
   0  11   0  926.31   36.80
   0  11   0  941.81   38.50
  -1 -11   0  564.94   30.50
  -1 -11   0  542.75   27.00
   1  11   0  547.65   24.30
   1  11   0  556.94   17.30
   1  11   0  589.24   29.10
   1  11   0  574.24   28.90
   1  11   0  564.74   24.30
   1  11   0  545.05   14.90
   1  11   0  543.85   25.80
   1  11   0  553.74   14.80
  -2 -11   0 1368.46   47.00
  -2 -11   0 1351.06   53.49
   2  11   0 1322.47   33.70
   2  11   0 1397.76   56.39
   2  11   0 1265.57   48.90
   2  11   0 1376.36   34.00
   2  11   0 1328.47   34.20
   2  11   0 1384.46   45.30
   2  11   0 1292.07   33.80
   2  11   0 1294.87   45.10
  -3 -11   0  235.58   16.80
  -3 -11   0  173.28   19.00
   3  11   0  202.98   15.90
   3  11   0  212.18   18.30
   3  11   0  218.48    9.80
   3  11   0  237.68   10.80
   3  11   0  237.58   10.60
   3  11   0  236.08   10.30
   3  11   0  239.58   17.10
  -4 -11   0 1304.47   37.00
  -4 -11   0 1353.76   37.80
  -4 -11   0 1339.37   56.89
  -4 -11   0 1331.67   46.40
   4  11   0 1359.66   39.90
   4  11   0 1342.47   38.40
   4  11   0 1296.17   47.20
   4  11   0 1472.75   50.19
   4  11   0 1343.07   39.10
   4  11   0 1330.07   37.30
  -5 -11   0  923.11   30.50
  -5 -11   0  887.71   35.50
  -5 -11   0  906.41   30.90
  -5 -11   0  903.61   47.10
   5  11   0  945.21   32.50
   5  11   0  933.21   30.50
   5  11   0  927.01   31.60
   5  11   0  877.91   28.80
   5  11   0  992.10   42.60
   5  11   0  919.91   39.60
  -6 -11   0  293.67   27.40
  -6 -11   0  260.07   17.60
  -6 -11   0  252.37   16.20
  -6 -11   0  266.17   15.80
   6  11   0  253.47   21.30
   6  11   0  247.78   15.80
   6  11   0  218.78   15.60
   6  11   0  253.57   14.10
   6  11   0  279.77   15.40
  -7 -11   0  212.68   16.00
  -7 -11   0  217.98   25.60
  -7 -11   0  220.68   17.30
   7  11   0  197.58   16.30
   7  11   0  170.18   20.20
   7  11   0  218.08   14.90
  -8 -11   0  146.49   13.80
  -8 -11   0  154.08   26.40
  -8 -11   0  132.89   16.60
   8  11   0  118.29   15.60
   8  11   0  117.59   14.70
   8  11   0  120.89   17.50
   8  11   0  123.69   14.10
  -9 -11   0  340.47   25.70
  -9 -11   0  322.97   34.40
  -9 -11   0  288.07   18.00
  -9 -11   0  311.17   12.50
  -9 -11   0  305.97   14.30
   9  11   0  275.87   24.20
   9  11   0  297.57   22.90
   9  11   0  326.67   26.60
   9  11   0  310.47   21.20
 -10 -11   0   41.50    8.80
 -10 -11   0   49.40   19.40
  10  11   0   25.80   10.70
  10  11   0   42.60   11.60
  10  11   0   52.89   14.50
   8 -12   0  179.98   16.20
   8 -12   0  155.68   16.30
   8 -12   0  166.28   25.30
  -8  12   0  174.18   17.10
  -8  12   0  154.38   14.40
   7 -12   0  377.96   19.50
   7 -12   0  385.96   32.80
   7 -12   0  420.16   23.10
  -7  12   0  372.76   21.50
  -7  12   0  383.06   23.40
  -7  12   0  369.66   18.90
   6 -12   0  129.69   14.60
   6 -12   0  143.89   23.10
  -6  12   0  125.99   12.70
  -6  12   0  120.09   12.80
  -6  12   0  127.09   10.20
   5 -12   0  639.04   38.80
   5 -12   0  647.94   21.40
   5 -12   0  625.84   27.30
   5 -12   0  605.14   21.80
  -5  12   0  625.94   22.20
  -5  12   0  620.74   31.70
  -5  12   0  617.84   24.40
  -5  12   0  622.84   23.80
  -5  12   0  592.94   24.60
   4 -12   0  391.46   29.80
   4 -12   0  393.46   20.70
  -4  12   0  377.66   16.20
  -4  12   0  420.76   17.30
  -4  12   0  384.86   19.70
  -4  12   0  379.96   20.70
  -4  12   0  398.66   16.60
   3 -12   0  118.89   11.80
   3 -12   0  131.99   19.90
  -3  12   0  123.59    5.60
  -3  12   0  123.99    6.90
  -3  12   0  116.99    7.40
  -3  12   0  113.69   11.70
  -3  12   0  126.49    9.80
  -3  12   0  124.69   12.70
  -3  12   0  130.29    7.70
   2 -12   0  166.68   18.10
  -2  12   0  150.38    9.30
  -2  12   0  171.98   11.70
  -2  12   0  165.48    7.60
  -2  12   0  178.08    7.00
  -2  12   0  183.38   17.90
  -2  12   0  182.78   15.10
  -2  12   0  170.38   11.40
  -2  12   0  154.98   19.70
   1 -12   0  200.78   16.70
   1 -12   0  181.58   18.00
  -1  12   0  174.88    6.20
  -1  12   0  185.48   11.10
  -1  12   0  177.68   19.80
  -1  12   0  183.98   16.30
  -1  12   0  198.48   12.80
  -1  12   0  178.38   16.20
  -1  12   0  185.78    6.70
  -1  12   0  206.08   18.20
  -1  12   0  182.48   11.70
   0 -12   0  960.20   38.80
   0 -12   0  955.40   41.70
   0 -12   0  932.21   41.30
   0  12   0  910.31   33.20
   0  12   0  914.51   44.50
   0  12   0  950.50   33.10
   0  12   0  903.61   39.30
   0  12   0  895.71   38.50
   0  12   0  895.81   38.10
  -1 -12   0  219.98   19.50
  -1 -12   0  218.28   17.40
   1  12   0  183.98   18.00
   1  12   0  180.78   17.50
   1  12   0  197.68   21.80
   1  12   0  238.48   15.50
   1  12   0  182.48    8.80
   1  12   0  206.58    7.20
   1  12   0  206.78    7.30
   1  12   0  191.58   14.10
  -2 -12   0 1095.09   48.50
  -2 -12   0 1122.29   43.00
   2  12   0 1086.49   45.80
   2  12   0 1116.89   46.20
   2  12   0 1142.69   41.30
   2  12   0 1133.79   29.60
   2  12   0 1060.59   44.50
   2  12   0 1121.09   29.20
  -3 -12   0   10.40    6.50
  -3 -12   0   -2.50    5.90
   3  12   0    8.60    2.80
   3  12   0    7.80    5.70
   3  12   0   -6.20    5.90
   3  12   0   -0.70    4.40
   3  12   0    3.60    2.90
   3  12   0    2.70    2.40
  -4 -12   0 1022.90   28.40
  -4 -12   0  998.30   49.30
  -4 -12   0  990.30   28.00
  -4 -12   0  974.70   39.40
   4  12   0 1027.20   30.30
   4  12   0 1042.20   33.50
   4  12   0 1069.89   45.90
   4  12   0 1046.30   41.80
   4  12   0 1044.30   32.20
  -5 -12   0   -3.50    7.10
  -5 -12   0   -2.50    4.70
  -5 -12   0   -1.10    3.00
  -5 -12   0    4.00    3.70
   5  12   0   -0.70    3.70
   5  12   0   -1.70    3.60
   5  12   0    2.70    3.20
   5  12   0    2.20    5.60
   5  12   0   -2.10    3.30
  -6 -12   0  358.76   21.50
  -6 -12   0  360.66   18.80
  -6 -12   0  399.36   33.00
   6  12   0  388.86   18.90
   6  12   0  329.17   16.80
   6  12   0  371.66   20.00
   6  12   0  358.76   25.10
   6  12   0  354.96   19.00
  -7 -12   0   -0.10    5.70
  -7 -12   0   -4.10    8.30
  -7 -12   0    0.20    5.10
   7  12   0    2.10    5.10
   7  12   0   -0.80    6.80
   7  12   0   -2.10    5.20
   7  12   0   14.70    6.80
  -8 -12   0  451.05   39.10
  -8 -12   0  465.35   26.80
  -8 -12   0  422.26   23.10
   8  12   0  467.95   31.10
   8  12   0  479.85   26.60
   8  12   0  451.15   23.90
   8  12   0  421.86   25.50
  -9 -12   0   58.29   10.30
  -9 -12   0   59.09   13.80
   9  12   0   55.89   12.10
   9  12   0   49.00   10.80
   8 -13   0  109.29   15.30
   8 -13   0  110.19   23.60
  -8  13   0  109.09   14.00
  -8  13   0   93.99   12.00
   7 -13   0  289.37   19.10
   7 -13   0  246.68   17.40
  -7  13   0  268.37   18.30
  -7  13   0  258.67   19.80
   6 -13   0    4.30    8.90
   6 -13   0    0.40    7.10
   6 -13   0    2.60    4.40
   6 -13   0   -0.40    6.30
  -6  13   0    2.10    4.40
  -6  13   0   -3.20    5.20
  -6  13   0    4.00    4.90
   5 -13   0  279.47   28.20
   5 -13   0  299.37   19.20
  -5  13   0  278.97   15.60
  -5  13   0  279.47   16.00
  -5  13   0  320.77   15.90
  -5  13   0  294.97   19.20
  -5  13   0  292.57   13.90
   4 -13   0   66.09   16.40
   4 -13   0   93.69   12.50
  -4  13   0   93.69    8.40
  -4  13   0   88.09    7.20
  -4  13   0   85.19    7.80
  -4  13   0   85.99    7.60
  -4  13   0   80.49   11.10
  -3  13   0  359.56   11.30
  -3  13   0  362.36   12.50
  -3  13   0  360.16   13.10
  -3  13   0  341.27   21.40
  -3  13   0  366.06   14.20
  -3  13   0  362.66   12.70
  -3  13   0  366.66   17.20
  -3  13   0  358.76   19.50
   2 -13   0   97.89   16.30
  -2  13   0  105.49   11.00
  -2  13   0   83.89    7.60
  -2  13   0   86.29    5.90
  -2  13   0   81.79   12.30
  -2  13   0   96.59   10.90
  -2  13   0   78.79    5.00
   1 -13   0  750.02   34.40
   1 -13   0  635.24   36.30
  -1  13   0  669.33   18.20
  -1  13   0  700.73   27.30
  -1  13   0  658.93   26.50
  -1  13   0  654.03   24.10
  -1  13   0  657.93   32.60
  -1  13   0  663.83   17.50
   0 -13   0   79.29   12.40
   0 -13   0   54.19   11.80
   0  13   0   80.99    7.20
   0  13   0   91.69   11.70
   0  13   0   98.59   10.30
   0  13   0   63.79   12.10
   0  13   0   88.79   15.70
   0  13   0   75.79    3.70
   0  13   0   79.69    3.90
   0  13   0   70.59   12.00
  -1 -13   0 1238.78   52.99
  -1 -13   0 1341.17   49.20
   1  13   0 1314.47   44.70
   1  13   0 1331.67   45.10
   1  13   0 1342.17   51.89
   1  13   0 1260.47   34.60
   1  13   0 1268.37   51.19
   1  13   0 1302.27   32.20
   1  13   0 1296.77   32.30
  -2 -13   0  116.89   14.60
  -2 -13   0  116.19   17.80
   2  13   0  118.39   14.30
   2  13   0  139.99    7.00
   2  13   0   99.09   15.30
   2  13   0  131.79   15.00
   2  13   0  129.99    6.80
  -3 -13   0  643.54   31.70
  -3 -13   0  637.54   37.80
   3  13   0  760.12   53.69
   3  13   0  644.64   21.00
   3  13   0  646.24   19.70
   3  13   0  637.44   19.30
   3  13   0  617.44   30.70
   3  13   0  605.94   19.90
  -4 -13   0  173.68   16.20
  -4 -13   0  116.19   20.10
   4  13   0  131.99    9.50
   4  13   0  144.99    9.30
   4  13   0  140.49    9.30
   4  13   0  151.08    9.80
   4  13   0  130.49   16.60
  -5 -13   0  294.77   13.20
  -5 -13   0  326.27   29.80
  -5 -13   0  277.97   20.00
  -5 -13   0  309.57   13.70
   5  13   0  343.77   16.20
   5  13   0  316.87   16.40
   5  13   0  305.87   14.90
   5  13   0  309.57   15.70
   5  13   0  329.47   23.10
  -6 -13   0  336.77   30.80
  -6 -13   0  335.57   21.10
   6  13   0  290.47   17.20
   6  13   0  311.67   18.10
   6  13   0  294.27   23.20
   6  13   0  296.27   16.80
   6  13   0  255.07   17.50
  -7 -13   0  272.27   19.50
  -7 -13   0  267.27   17.70
  -7 -13   0  307.07   32.20
   7  13   0  270.37   17.30
   7  13   0  304.27   25.20
   7  13   0  253.07   18.30
   7  13   0  242.48   17.90
  -8 -13   0  345.17   22.30
  -8 -13   0  378.66   37.00
  -8 -13   0  386.86   23.90
   8  13   0  359.96   21.90
   8  13   0  315.97   27.90
   8  13   0  357.76   23.30
   8  13   0  395.26   28.90
   7 -14   0   32.60   16.80
   7 -14   0    8.00    9.00
  -7  14   0   24.30    7.60
  -7  14   0   29.60    7.60
   6 -14   0   49.70    9.60
   6 -14   0   74.49   18.60
  -6  14   0   53.49    8.50
  -6  14   0   55.19    8.50
  -6  14   0   61.39   10.40
   5 -14   0  312.67   20.20
   5 -14   0  362.06   31.40
  -5  14   0  314.57   17.50
  -5  14   0  323.97   16.50
  -5  14   0  343.57   16.10
  -5  14   0  322.97   18.30
  -5  14   0  349.07   15.80
   4 -14   0  141.99   22.40
  -4  14   0  152.88   10.90
  -4  14   0  161.08   15.60
  -4  14   0  159.58    9.50
  -4  14   0  148.19    9.10
  -4  14   0  166.18    9.60
   3 -14   0  327.07   28.20
  -3  14   0  337.57   10.70
  -3  14   0  333.97   17.30
  -3  14   0  339.47   10.30
  -3  14   0  318.47   19.00
  -3  14   0  358.76   12.90
  -3  14   0  344.37   14.20
   2 -14   0  392.56   30.20
  -2  14   0  370.36   12.30
  -2  14   0  386.96   13.50
  -2  14   0  376.66   16.20
  -2  14   0  350.26   19.80
  -2  14   0  446.16   26.30
  -2  14   0  385.96   19.40
   1 -14   0  978.20   57.19
  -1  14   0 1059.49   27.20
  -1  14   0 1117.69   45.10
  -1  14   0 1055.79   26.40
  -1  14   0 1097.59   35.70
  -1  14   0 1034.40   40.30
  -1  14   0 1027.20   34.00
   0 -14   0  262.67   20.80
   0  14   0  293.17   17.60
   0  14   0  292.37    9.20
   0  14   0  272.37   18.20
   0  14   0  285.47   13.50
   0  14   0  292.77    8.90
  -1 -14   0  674.33   33.50
  -1 -14   0  684.03   39.00
   1  14   0  668.73   18.80
   1  14   0  707.03   30.40
   1  14   0  698.53   21.10
   1  14   0  695.03   18.80
   1  14   0  664.13   30.20
  -2 -14   0   27.00   10.60
  -2 -14   0   43.90   10.30
   2  14   0   42.90    4.80
   2  14   0   38.10    8.50
   2  14   0   44.50    4.80
  -3 -14   0  267.37   20.60
  -3 -14   0  208.28   23.00
   3  14   0  250.07   19.40
   3  14   0  240.98   11.50
   3  14   0  243.08   11.00
  -4 -14   0   70.59   16.60
  -4 -14   0   76.89   12.80
   4  14   0   91.49   14.30
   4  14   0   82.29    7.30
   4  14   0   77.59    7.00
   4  14   0   82.69    8.20
   4  14   0   69.99    7.50
  -5 -14   0  499.55   28.00
  -5 -14   0  459.55   36.00
   5  14   0  485.05   22.30
   5  14   0  501.55   21.00
   5  14   0  515.35   29.90
   5  14   0  474.15   20.50
  -6 -14   0    5.50    4.90
  -6 -14   0    6.60    7.70
  -6 -14   0    4.90   12.20
   6  14   0   13.00    5.80
   6  14   0   12.10    9.10
   6  14   0   16.90    5.70
   6  14   0    8.20    5.80
  -7 -14   0  281.47   21.10
  -7 -14   0  242.08   20.70
  -7 -14   0  246.58   29.60
   7  14   0  296.67   20.90
   7  14   0  257.57   24.80
   7  14   0  241.88   18.10
   7  14   0  237.38   17.80
  -8 -14   0    0.10   12.60
  -8 -14   0    2.50    8.50
   8  14   0    9.30    7.30
   8  14   0    7.10   10.60
   8  14   0   -5.90    6.80
   6 -15   0  174.58   17.20
  -6  15   0  175.18   13.50
  -6  15   0  137.29   12.00
  -6  15   0  138.39   15.40
   5 -15   0   -0.60   10.20
  -5  15   0   17.70    5.50
  -5  15   0   17.70    7.70
  -5  15   0   16.40    8.20
  -5  15   0   10.20    5.00
  -5  15   0   10.30    4.70
   4 -15   0  698.03   43.90
  -4  15   0  676.63   24.30
  -4  15   0  670.23   22.50
  -4  15   0  672.73   31.10
   3 -15   0    8.70   11.60
  -3  15   0   -0.10    4.20
  -3  15   0    3.30    5.50
  -3  15   0    1.90    2.80
  -3  15   0    6.00    8.80
   2 -15   0  872.41   47.40
  -2  15   0  906.51   33.00
  -2  15   0  910.81   33.10
  -2  15   0  887.51   25.60
  -2  15   0  913.71   29.00
  -2  15   0  906.21   24.40
   1 -15   0    8.00    9.10
  -1  15   0    1.30    4.90
  -1  15   0    6.30    2.10
  -1  15   0    3.90    6.10
  -1  15   0    3.90    2.60
  -1  15   0    4.90    4.90
   0  15   0  494.85   14.10
   0  15   0  515.65   14.70
   0  15   0  576.74   25.40
   0  15   0  494.95   19.40
  -1 -15   0   78.79   13.90
  -1 -15   0   78.89   15.30
   1  15   0   70.59   11.30
   1  15   0   60.99    4.60
   1  15   0   70.59    4.90
   1  15   0   67.79    6.00
  -2 -15   0  618.34   33.90
  -2 -15   0  621.84   37.80
   2  15   0  594.74   29.90
   2  15   0  521.55   17.40
  -3 -15   0   95.79   17.70
   3  15   0   89.99    7.50
   3  15   0   83.09    7.20
   3  15   0   90.39   13.60
  -4 -15   0  395.56   32.30
  -4 -15   0  360.06   25.60
   4  15   0  376.76   16.60
   4  15   0  361.56   15.80
   4  15   0  400.36   26.30
   4  15   0  365.36   14.00
  -5 -15   0  314.87   30.50
  -5 -15   0  295.77   22.50
   5  15   0  279.87   15.80
   5  15   0  283.87   14.80
   5  15   0  280.27   14.40
   5  15   0  287.07   15.40
   5  15   0  295.87   24.20
  -6 -15   0  484.95   28.50
  -6 -15   0  466.35   39.00
   6  15   0  466.45   22.50
   6  15   0  478.55   22.30
   6  15   0  451.45   21.60
   6  15   0  481.35   31.90
  -7 -15   0  136.99   26.90
  -7 -15   0  146.09   18.30
   7  15   0  145.39   15.70
   7  15   0  132.79   13.90
   5 -16   0  158.38   36.20
  -5  16   0  243.48   13.80
   4 -16   0  189.08   27.60
  -4  16   0  183.78   13.70
  -4  16   0  175.48   10.80
   3 -16   0  294.97   30.80
  -3  16   0  303.77   14.20
  -3  16   0  317.27   12.70
   2 -16   0  271.67   27.80
  -2  16   0  283.17   16.40
  -2  16   0  221.18   15.40
  -2  16   0  238.78   17.90
  -2  16   0  263.47   10.10
   1 -16   0  229.48   25.60
  -1  16   0  248.68   15.70
  -1  16   0  254.27    8.90
  -1  16   0  255.97    9.90
  -1  16   0  279.17   16.40
   0  16   0  240.98    8.90
   0  16   0  235.48    8.10
   0  16   0  243.48   17.20
   0  16   0  272.47   14.00
  -1 -16   0  134.29   18.20
   1  16   0  164.48    7.50
   1  16   0  176.08   16.00
   1  16   0  165.48    8.90
   1  16   0  156.18    7.20
  -2 -16   0  321.37   28.40
  -2 -16   0  321.87   24.80
   2  16   0  306.37   12.10
  -3 -16   0   24.20   10.70
  -3 -16   0   38.20   14.20
   3  16   0   34.80   10.70
   3  16   0   36.30    5.50
   3  16   0   44.80    6.10
  -4 -16   0  792.82   38.80
  -4 -16   0  799.22   48.10
   4  16   0  752.32   25.80
   4  16   0  828.12   27.60
   4  16   0  843.62   39.90
  -5 -16   0   81.99   15.40
  -5 -16   0   81.09   19.50
   5  16   0   63.99   13.10
   5  16   0   99.79    8.90
   5  16   0   76.29    9.90
   5  16   0   74.99   12.70
   5  16   0   98.59    9.20
  -6 -16   0  373.76   37.50
  -6 -16   0  396.76   27.50
   6  16   0  409.36   31.10
   6  16   0  378.46   19.10
   6  16   0  426.36   21.50
   4 -17   0   11.30   15.20
  -4  17   0   20.00    5.80
   3 -17   0  404.86   35.50
  -3  17   0  357.66   15.70
   2 -17   0   -2.50   10.30
  -2  17   0   12.00    4.60
  -2  17   0    1.80    3.00
  -1  17   0  200.08   14.50
  -1  17   0  149.88   14.00
  -1  17   0  163.68    6.90
  -1  17   0  166.88    8.10
   0  17   0   17.00    3.20
   0  17   0   24.50    6.50
   0  17   0   17.20    7.20
   1  17   0  415.16   13.80
   1  17   0  473.85   26.00
   1  17   0  456.25   13.70
  -2 -17   0  108.39   19.90
   2  17   0  104.89    7.60
   2  17   0  101.69    7.30
   2  17   0  101.49   15.20
  -3 -17   0  399.56   33.90
  -3 -17   0  376.76   27.70
   3  17   0  445.46   28.30
   3  17   0  357.36   15.70
   3  17   0  367.86   17.00
  -4 -17   0  106.49   16.90
  -4 -17   0  167.28   32.80
   4  17   0  128.79   18.20
  -5 -17   0  499.65   41.00
  -5 -17   0  468.55   30.40
   5  17   0  431.46   31.50
   5  17   0  450.65   21.20
  -1  18   0  107.29   12.10
   0  18   0  140.29   15.40
   1  18   0  281.97   21.80
   1  18   0  262.67    9.50
   2  18   0   45.00    5.50
   2  18   0   40.20   11.70
  -3 -18   0  325.37   32.10
   3  18   0  306.57   14.40
   3  18   0  309.77   26.00
   1  18  -1   83.89   13.10
   0  18  -1  395.96   23.20
   4  17  -1  338.57   17.20
   4  17  -1  318.17   26.50
  -4 -17   1  376.36   36.00
  -4 -17   1  346.97   27.40
   3  17  -1  166.78   11.10
   3  17  -1  143.29   19.20
  -3 -17   1  164.48   22.80
   2  17  -1  530.25   18.10
   2  17  -1  545.65   30.30
  -2 -17   1  529.65   33.60
  -2 -17   1  506.85   38.30
   1  17  -1   13.40    3.40
   1  17  -1   -5.40    7.20
   1  17  -1    8.10    4.70
  -1 -17   1   -1.70    9.40
   0  17  -1  229.98   17.70
   0  17  -1  184.48   14.00
   0  17  -1  197.58    8.20
   0  17  -1  169.68    9.90
  -1  17  -1   26.00    3.60
  -1  17  -1   12.10    8.20
  -1  17  -1   12.60    6.10
  -2  17  -1  324.37   21.00
  -2  17  -1  252.17   10.90
   2 -17   1  294.17   30.10
  -3  17  -1   -2.70    4.20
   5  16  -1  609.64   25.80
   5  16  -1  604.54   35.90
   5  16  -1  676.03   23.20
  -5 -16   1  608.74   35.60
   4  16  -1   34.80   11.40
   4  16  -1   24.20    7.00
  -4 -16   1   25.20   15.30
  -4 -16   1   60.39   14.30
   3  16  -1  370.46   26.10
   3  16  -1  395.36   16.50
   3  16  -1  413.46   16.70
  -3 -16   1  425.66   29.20
  -3 -16   1  420.26   34.70
   2  16  -1   44.20   10.90
   2  16  -1   65.89    6.70
   2  16  -1   63.09    6.30
  -2 -16   1   48.60   12.90
  -2 -16   1   54.19   14.80
   1  16  -1  272.57   10.60
   1  16  -1  295.17   20.50
   1  16  -1  238.38   12.30
  -1 -16   1  291.17   24.60
   0  16  -1   13.80    5.30
   0  16  -1   15.30    3.00
   0  16  -1   13.50    3.50
   0  16  -1    8.70    6.10
   0 -16   1    9.80    9.20
  -1  16  -1  316.07   17.50
  -1  16  -1  305.47   12.10
  -1  16  -1  318.67   10.90
  -1  16  -1  265.17   24.40
  -2  16  -1  290.47   11.10
  -2  16  -1  267.97   12.60
   2 -16   1  294.57   29.50
  -3  16  -1  143.99    9.90
  -3  16  -1  145.79   10.90
   3 -16   1  109.29   22.20
  -4  16  -1  258.67   13.00
   4 -16   1  273.27   30.20
  -5  16  -1  185.18   12.60
   5 -16   1  184.38   28.90
   6  15  -1  263.17   17.40
   6  15  -1  247.78   16.60
   6  15  -1  272.17   17.10
   6  15  -1  272.47   25.00
  -6 -15   1  280.07   32.20
  -6 -15   1  226.28   22.20
   5  15  -1  334.97   17.90
   5  15  -1  348.37   19.70
   5  15  -1  372.06   27.20
   5  15  -1  363.36   16.90
  -5 -15   1  399.66   34.90
  -5 -15   1  346.87   25.70
   4  15  -1  161.08    9.30
   4  15  -1  134.69   18.20
   4  15  -1  169.98    9.70
   4  15  -1  175.18   11.60
   4  15  -1  172.28   11.80
  -4 -15   1  207.38   25.40
  -4 -15   1  164.28   20.30
   3  15  -1  295.17   22.20
   3  15  -1  273.07   13.20
  -3 -15   1  273.37   27.70
  -3 -15   1  332.37   24.60
   2  15  -1  202.48    9.80
   2  15  -1  176.28    9.50
   2  15  -1  166.88   17.00
  -2 -15   1  190.58   23.20
  -2 -15   1  188.88   19.70
   1  15  -1  467.95   15.00
   1  15  -1  474.95   16.40
   1  15  -1  455.35   24.80
   1  15  -1  445.06   15.20
  -1 -15   1  518.65   30.80
  -1 -15   1  488.35   33.70
   0  15  -1   42.90    4.20
   0  15  -1   50.09    7.30
   0  15  -1   48.00    5.00
   0  15  -1   34.40    7.80
   0 -15   1   31.90   10.50
  -1  15  -1  702.63   19.60
  -1  15  -1  731.03   30.00
  -1  15  -1  723.03   27.60
  -1  15  -1  703.33   20.80
  -1  15  -1  685.03   26.50
   1 -15   1  709.93   41.10
  -2  15  -1    5.40    3.70
  -2  15  -1    6.90    3.90
  -2  15  -1    0.50    2.30
  -2  15  -1   -4.40    5.90
  -2  15  -1   13.70    6.00
   2 -15   1    7.40   10.10
  -3  15  -1  660.33   22.50
  -3  15  -1  670.83   26.20
  -3  15  -1  676.73   20.80
   3 -15   1  593.84   40.60
  -4  15  -1    6.80    5.80
  -4  15  -1    0.20    3.70
  -4  15  -1   -4.10    8.80
   4 -15   1   -0.40   10.60
  -5  15  -1  474.75   25.80
  -5  15  -1  474.25   19.60
  -5  15  -1  495.45   18.90
  -5  15  -1  471.95   18.90
   5 -15   1  522.95   40.10
  -6  15  -1   28.50    7.20
  -6  15  -1   30.70    7.10
   6 -15   1   22.20   15.30
   7  14  -1    8.00    6.90
   7  14  -1    5.60    9.20
   7  14  -1    1.80    6.00
  -7 -14   1   -4.90    6.80
  -7 -14   1    3.20   13.00
  -7 -14   1    9.70    8.90
   6  14  -1  550.54   24.60
   6  14  -1  548.75   24.80
   6  14  -1  538.25   33.30
   6  14  -1  574.64   25.50
  -6 -14   1  559.54   21.60
  -6 -14   1  563.34   31.30
  -6 -14   1  598.24   43.00
   5  14  -1   11.10    4.80
   5  14  -1   18.90    8.40
   5  14  -1    5.60    4.70
   5  14  -1    6.30    5.70
  -5 -14   1    8.10    9.50
  -5 -14   1    6.60    7.30
   4  14  -1  427.16   17.00
   4  14  -1  423.56   16.70
   4  14  -1  441.26   26.70
   4  14  -1  407.66   17.20
   4  14  -1  387.26   17.50
  -4 -14   1  419.76   26.90
  -4 -14   1  367.36   31.70
   3  14  -1   16.50    4.50
   3  14  -1   16.00    7.60
   3  14  -1   15.50    4.20
   3  14  -1   14.80    3.20
  -3 -14   1    2.50    7.40
  -3 -14   1   17.80    8.80
   2  14  -1  647.84   23.20
   2  14  -1  600.64   29.60
  -2 -14   1  618.44   38.00
  -2 -14   1  624.94   33.50
   1  14  -1  151.68    7.50
   1  14  -1  143.39   13.70
   1  14  -1  140.79    7.10
   1  14  -1  137.29    8.20
   1  14  -1  139.59   15.60
  -1 -14   1  125.99   24.60
  -1 -14   1  146.29   20.80
   0  14  -1  486.65   24.90
   0  14  -1  543.05   15.80
   0  14  -1  546.65   16.40
   0  14  -1  541.45   20.40
   0  14  -1  589.64   25.40
   0 -14   1  581.34   31.50
  -1  14  -1  261.57   10.20
  -1  14  -1  247.38    9.10
  -1  14  -1  291.57   19.70
  -1  14  -1  244.58   14.20
  -1  14  -1  276.87   15.50
   1 -14   1  225.38   23.70
   1 -14   1  237.98   20.90
  -2  14  -1  626.94   22.00
  -2  14  -1  663.83   33.70
  -2  14  -1  665.33   26.20
  -2  14  -1  675.23   19.40
  -2  14  -1  661.63   27.10
  -2  14  -1  672.53   22.80
   2 -14   1  640.44   39.20
  -3  14  -1  237.38   10.40
  -3  14  -1  218.38   14.00
  -3  14  -1  213.98    7.70
  -3  14  -1  263.17   21.10
  -3  14  -1  229.08   11.70
   3 -14   1  228.78   24.90
  -4  14  -1  445.46   16.50
  -4  14  -1  420.86   25.10
  -4  14  -1  452.35   16.80
  -4  14  -1  432.46   16.00
  -4  14  -1  431.36   18.40
   4 -14   1  374.56   33.10
  -5  14  -1   91.99    8.60
  -5  14  -1   82.09   10.80
  -5  14  -1   96.59    9.20
  -5  14  -1   75.99    9.20
  -5  14  -1   92.79   10.90
   5 -14   1   83.09   18.50
  -6  14  -1   56.39    8.40
  -6  14  -1   63.29   11.80
  -6  14  -1   75.89   10.10
  -6  14  -1   65.99    8.50
   6 -14   1   60.89   18.10
  -7  14  -1  146.99   14.70
  -7  14  -1  137.09   13.20
   7 -14   1  140.19   15.10
   7 -14   1  135.29   24.60
   8  13  -1  115.59   30.70
   8  13  -1  147.89   17.10
   8  13  -1  146.79   16.20
  -8 -13   1  141.09   16.70
  -8 -13   1  131.99   16.50
   7  13  -1  176.38   16.70
   7  13  -1  210.38   17.00
   7  13  -1  168.98   21.60
   7  13  -1  175.18   16.20
  -7 -13   1  189.38   15.90
  -7 -13   1  177.78   19.30
  -7 -13   1  158.88   27.60
   6  13  -1  168.78   14.40
   6  13  -1  237.28   21.50
   6  13  -1  177.48   13.60
   6  13  -1  215.68   15.50
  -6 -13   1  182.48   14.00
  -6 -13   1  190.98   27.20
  -6 -13   1  188.28   17.30
   5  13  -1  280.07   22.20
   5  13  -1  295.27   16.20
   5  13  -1  270.57   15.40
   5  13  -1  267.87   15.70
   5  13  -1  290.07   15.80
  -5 -13   1  294.87   13.30
  -5 -13   1  316.07   29.30
  -5 -13   1  297.97   21.50
   4  13  -1  234.78   12.40
   4  13  -1  243.28   13.00
   4  13  -1  231.98   12.30
   4  13  -1  237.18   12.90
  -4 -13   1  222.88   19.00
  -4 -13   1  262.07   26.10
   3  13  -1  227.38   10.30
   3  13  -1  236.98   18.40
   3  13  -1  243.58   10.80
   3  13  -1  207.08   10.60
   3  13  -1  227.98   11.50
  -3 -13   1  204.68   22.30
  -3 -13   1  249.68   20.10
   2  13  -1  591.34   19.10
   2  13  -1  572.34   36.50
   2  13  -1  596.14   28.70
   2  13  -1  586.64   28.00
   2  13  -1  584.74   18.70
  -2 -13   1  610.94   38.70
  -2 -13   1  659.13   32.80
   1  13  -1   56.39    9.10
   1  13  -1   63.09    5.80
   1  13  -1   56.39    9.20
   1  13  -1   51.79    4.60
   1  13  -1   59.19    4.90
   1  13  -1   57.49   13.70
  -1 -13   1   54.29   11.90
  -1 -13   1   63.39   13.10
   0  13  -1  584.74   31.90
   0  13  -1  603.14   26.20
   0  13  -1  571.24   16.80
   0  13  -1  587.74   20.90
   0  13  -1  558.14   16.20
   0  13  -1  609.04   25.50
   0 -13   1  602.54   31.60
  -1  13  -1  183.28   12.30
  -1  13  -1  215.78   19.70
  -1  13  -1  183.98    7.90
  -1  13  -1  178.18    7.10
  -1  13  -1  186.78   11.90
  -1  13  -1  167.88   13.10
   1 -13   1  182.78   20.10
   1 -13   1  189.98   17.80
  -2  13  -1  911.81   39.10
  -2  13  -1  895.41   30.90
  -2  13  -1  881.01   25.30
  -2  13  -1  872.91   24.00
  -2  13  -1  872.41   31.40
  -2  13  -1  872.11   27.60
   2 -13   1  928.31   45.50
  -3  13  -1   69.79   11.70
  -3  13  -1   56.29    6.60
  -3  13  -1   79.99   11.10
  -3  13  -1   67.59    5.50
  -3  13  -1   64.89    8.10
  -3  13  -1   61.09    4.10
  -3  13  -1   58.69    5.20
  -3  13  -1   64.39    5.70
   3 -13   1   61.29   14.30
  -4  13  -1  230.58   17.30
  -4  13  -1  222.98   11.90
  -4  13  -1  216.78   11.40
  -4  13  -1  201.18   10.50
  -4  13  -1  213.18   12.30
   4 -13   1  178.48   23.80
  -5  13  -1   53.09    9.90
  -5  13  -1   45.40   12.70
  -5  13  -1   50.89    7.50
  -5  13  -1   40.50    6.30
  -5  13  -1   29.70    7.90
   5 -13   1   60.59   16.40
   5 -13   1   48.60    9.20
  -6  13  -1  323.67   18.00
  -6  13  -1  309.07   18.70
  -6  13  -1  318.97   14.40
  -6  13  -1  314.37   16.20
   6 -13   1  284.07   14.10
   6 -13   1  296.97   16.30
   6 -13   1  370.66   32.20
   6 -13   1  290.17   18.10
  -7  13  -1    3.40    5.70
  -7  13  -1    0.10    5.30
  -7  13  -1    9.10    8.60
   7 -13   1   -5.00    6.10
   7 -13   1    5.80    7.10
   7 -13   1    2.30   11.70
  -8  13  -1  321.67   19.30
  -8  13  -1  301.87   21.50
   8 -13   1  270.97   20.20
   8 -13   1  290.17   33.40
   9  12  -1  227.58   20.30
   9  12  -1  225.58   25.80
  -9 -12   1  226.08   19.30
  -9 -12   1  207.38   31.20
  -9 -12   1  220.48   22.40
   8  12  -1   27.90    8.40
   8  12  -1   33.40    9.70
   8  12  -1   28.10   10.50
   8  12  -1   31.70   10.50
  -8 -12   1   41.10   17.00
  -8 -12   1   51.49   10.60
  -8 -12   1   38.80   10.50
   7  12  -1  573.74   27.70
   7  12  -1  551.44   27.60
   7  12  -1  592.34   33.70
   7  12  -1  598.54   26.30
  -7 -12   1  496.15   27.50
  -7 -12   1  540.55   41.50
  -7 -12   1  575.94   27.40
   6  12  -1   55.19    8.90
   6  12  -1   43.90    8.30
   6  12  -1   55.49   11.90
   6  12  -1   34.60   10.90
   6  12  -1   46.60    8.10
  -6 -12   1   40.70    9.80
  -6 -12   1   54.99    8.50
  -6 -12   1   34.90   13.40
   5  12  -1  398.56   19.50
   5  12  -1  420.06   18.90
   5  12  -1  434.56   26.30
   5  12  -1  416.06   18.00
   5  12  -1  408.96   19.20
  -5 -12   1  418.36   32.40
  -5 -12   1  403.66   24.40
  -5 -12   1  422.26   18.30
   4  12  -1   73.69   12.60
   4  12  -1   74.49    7.00
   4  12  -1   72.89    8.40
   4  12  -1   63.49    7.70
   4  12  -1   62.19    7.10
   4  12  -1   67.99   14.30
  -4 -12   1   64.69    5.90
  -4 -12   1   76.39   12.50
  -4 -12   1   45.30   13.90
  -4 -12   1   63.79    5.80
   3  12  -1 1049.30   30.70
   3  12  -1 1067.29   31.30
   3  12  -1 1037.80   41.00
   3  12  -1 1108.69   46.10
   3  12  -1 1098.79   42.00
   3  12  -1 1066.59   31.40
   3  12  -1 1106.09   31.20
  -3 -12   1 1119.49   51.29
  -3 -12   1 1072.69   42.90
   2  12  -1  197.28   21.30
   2  12  -1  204.58    9.20
   2  12  -1  198.98    8.20
   2  12  -1  228.48   16.90
   2  12  -1  174.68   17.90
   2  12  -1  203.48    9.00
   2  12  -1  182.28   15.00
   2  12  -1  208.08    8.20
  -2 -12   1  160.78   16.00
  -2 -12   1  184.48   19.10
   1  12  -1 1295.27   43.60
   1  12  -1 1276.67   33.00
   1  12  -1 1235.48   50.09
   1  12  -1 1304.17   50.09
   1  12  -1 1307.47   44.00
   1  12  -1 1311.17   34.80
  -1 -12   1 1349.36   53.79
  -1 -12   1 1297.47   49.20
   0  12  -1  396.26   12.20
   0  12  -1  397.56   24.10
   0  12  -1  420.16   20.20
   0  12  -1  384.46   15.70
   0  12  -1  387.36   11.90
   0  12  -1  404.36   25.30
   0  12  -1  417.26   24.90
   0  12  -1  423.96   19.90
   0 -12   1  407.36   26.60
   0 -12   1  372.86   25.60
   0 -12   1  454.55   25.70
  -1  12  -1 1037.50   64.19
  -1  12  -1  961.10   32.90
  -1  12  -1  949.80   41.30
  -1  12  -1  984.90   32.30
  -1  12  -1  944.21   31.00
  -1  12  -1  972.30   40.10
  -1  12  -1  937.01   24.60
  -1  12  -1  971.60   25.40
   1 -12   1  955.40   40.50
   1 -12   1  993.60   44.90
  -2  12  -1   33.50    5.20
  -2  12  -1   33.50    6.60
  -2  12  -1   34.70    8.30
  -2  12  -1   33.60    3.70
  -2  12  -1   32.60    6.00
  -2  12  -1   37.00    4.40
   2 -12   1   25.80   10.40
   2 -12   1   24.40    8.30
  -3  12  -1  573.84   24.60
  -3  12  -1  555.64   26.90
  -3  12  -1  565.14   18.70
  -3  12  -1  549.15   15.50
  -3  12  -1  557.84   18.30
  -3  12  -1  557.14   19.00
  -3  12  -1  538.15   20.90
  -3  12  -1  570.24   17.70
   3 -12   1  538.05   34.00
  -4  12  -1   17.60    4.10
  -4  12  -1   24.30    7.40
  -4  12  -1   19.90    4.80
  -4  12  -1   16.40    4.90
  -4  12  -1   19.10    4.80
   4 -12   1   21.90    6.50
  -5  12  -1  157.58   11.70
  -5  12  -1  163.98   12.70
  -5  12  -1  144.59   11.90
  -5  12  -1  171.28   10.50
  -5  12  -1  173.38   12.70
   5 -12   1  167.48   23.10
   5 -12   1  148.89    9.90
   5 -12   1  187.78   13.70
   5 -12   1  176.98    9.70
  -6  12  -1  154.88   12.70
  -6  12  -1  129.39   13.00
  -6  12  -1  161.58   20.80
  -6  12  -1  137.89   10.50
  -6  12  -1  146.79    9.20
   6 -12   1  137.49   10.70
   6 -12   1  132.59   14.10
   6 -12   1  115.89   20.30
  -7  12  -1   33.00    7.30
  -7  12  -1   19.60    7.40
  -7  12  -1   25.30    8.80
   7 -12   1   17.60    7.10
   7 -12   1   28.10    7.00
   7 -12   1   36.50   13.70
  -8  12  -1  321.07   21.70
  -8  12  -1  304.77   18.50
   8 -12   1  288.07   31.70
   8 -12   1  289.17   19.50
   8 -12   1  289.57   19.70
   9  11  -1   38.80   10.60
   9  11  -1   35.20   12.00
   9  11  -1   43.60   11.50
  -9 -11   1   34.10   16.30
  -9 -11   1   49.99   10.80
  -9 -11   1   37.40   11.40
   8  11  -1  297.87   22.30
   8  11  -1  300.97   21.50
   8  11  -1  331.47   25.80
   8  11  -1  306.17   19.60
  -8 -11   1  293.87   19.80
  -8 -11   1  317.37   23.00
  -8 -11   1  309.47   32.00
   7  11  -1   59.09    9.80
   7  11  -1   54.99   10.00
   7  11  -1   42.70    9.30
   7  11  -1   40.10   10.80
  -7 -11   1   31.40   13.80
  -7 -11   1   40.20   10.30
  -7 -11   1   68.09   11.40
   6  11  -1  452.55   22.80
   6  11  -1  466.95   23.00
   6  11  -1  458.35   21.00
   6  11  -1  454.25   20.10
   6  11  -1  465.15   27.90
  -6 -11   1  460.15   22.50
  -6 -11   1  481.25   25.50
  -6 -11   1  511.75   36.40
   5  11  -1  426.16   25.40
   5  11  -1  415.76   27.20
   5  11  -1  403.26   19.50
   5  11  -1  452.85   20.60
   5  11  -1  451.25   19.10
   5  11  -1  390.06   17.30
  -5 -11   1  425.86   31.90
  -5 -11   1  474.25   24.80
  -5 -11   1  410.26   19.00
   4  11  -1  564.84   19.90
   4  11  -1  560.74   28.40
   4  11  -1  553.24   21.30
   4  11  -1  589.54   20.90
   4  11  -1  549.35   21.60
   4  11  -1  580.74   28.40
  -4 -11   1  513.25   33.80
  -4 -11   1  571.04   20.00
  -4 -11   1  520.65   26.90
  -4 -11   1  535.65   19.20
   3  11  -1 1158.48   32.60
   3  11  -1 1158.18   33.20
   3  11  -1 1098.89   31.60
   3  11  -1 1181.58   42.80
   3  11  -1 1166.48   42.60
   3  11  -1 1154.88   45.70
   3  11  -1 1131.69   32.80
  -3 -11   1 1082.69   42.40
  -3 -11   1 1105.99   50.09
   2  11  -1  548.35   17.00
   2  11  -1  566.14   29.20
   2  11  -1  512.75   29.40
   2  11  -1  556.34   17.30
   2  11  -1  552.44   25.60
   2  11  -1  557.34   17.20
   2  11  -1  609.74   26.10
   2  11  -1  526.85   16.90
  -2 -11   1  535.65   31.50
  -2 -11   1  493.65   26.60
   1  11  -1  863.91   23.30
   1  11  -1  885.61   23.30
   1  11  -1  840.72   24.90
   1  11  -1  840.12   32.20
   1  11  -1  940.51   39.40
   1  11  -1  856.21   37.30
   1  11  -1  904.31   33.00
  -1 -11   1  914.81   41.10
  -1 -11   1  879.71   36.60
   0  11  -1 1028.30   26.00
   0  11  -1 1024.90   43.70
   0  11  -1 1015.80   34.60
   0  11  -1 1038.50   30.80
   0  11  -1 1063.69   35.40
   0  11  -1 1117.29   42.50
   0  11  -1 1034.90   26.20
   0  11  -1 1001.10   40.90
   0 -11   1 1051.49   43.50
   0 -11   1 1027.90   41.30
   0 -11   1 1086.79   44.40
  -1  11  -1  748.53   33.40
  -1  11  -1  779.12   27.80
  -1  11  -1  836.42   36.00
  -1  11  -1  782.52   21.00
  -1  11  -1  776.82   26.10
  -1  11  -1  766.62   20.40
  -1  11  -1  834.52   27.40
   1 -11   1  879.01   35.90
   1 -11   1  738.53   36.70
  -2  11  -1  245.78   13.10
  -2  11  -1  268.37   14.00
  -2  11  -1  249.08    9.60
  -2  11  -1  255.17   11.50
  -2  11  -1  262.87   17.60
  -2  11  -1  241.98    8.90
  -2  11  -1  255.67   10.20
  -2  11  -1  241.98    9.80
   2 -11   1  238.08   18.20
   2 -11   1  246.28   20.90
  -3  11  -1 1084.19   31.70
  -3  11  -1 1147.79   39.90
  -3  11  -1 1108.79   29.80
  -3  11  -1 1096.79   27.20
  -3  11  -1 1101.89   31.20
  -3  11  -1 1102.39   36.70
  -3  11  -1 1074.69   33.00
   3 -11   1  996.10   46.80
   3 -11   1 1140.49   37.10
  -4  11  -1   42.90    6.70
  -4  11  -1   39.80    5.90
  -4  11  -1   51.09    6.80
  -4  11  -1   44.00    8.20
  -4  11  -1   51.39    8.60
   4 -11   1   49.10   11.50
   4 -11   1   45.10    5.10
   4 -11   1   48.00    8.20
   4 -11   1   55.09    5.80
  -5  11  -1  448.06   20.80
  -5  11  -1  419.36   23.10
  -5  11  -1  454.05   17.90
  -5  11  -1  481.75   20.60
  -5  11  -1  455.05   19.60
   5 -11   1  489.05   18.70
   5 -11   1  577.54   50.09
   5 -11   1  458.35   21.40
   5 -11   1  457.25   19.30
  -6  11  -1    5.90    5.90
  -6  11  -1   20.20    6.20
  -6  11  -1    6.10    6.40
  -6  11  -1    9.60    4.80
  -6  11  -1   16.20    3.40
   6 -11   1    6.70    4.90
   6 -11   1   12.50    9.30
   6 -11   1   15.60    5.80
  -7  11  -1  852.51   34.20
  -7  11  -1  851.71   35.60
  -7  11  -1  817.62   29.80
   7 -11   1  778.52   31.60
   7 -11   1  809.52   45.40
   7 -11   1  755.72   30.70
  -8  11  -1    6.40    5.80
  -8  11  -1    4.40    9.70
  -8  11  -1   17.40    7.40
   8 -11   1   15.80    7.10
   8 -11   1    8.30   11.30
   8 -11   1   16.90    7.70
  -9  11  -1  268.27   18.80
  -9  11  -1  261.87   23.40
   9 -11   1  259.87   18.70
   9 -11   1  234.18   20.40
   9 -11   1  286.97   31.40
  10  10  -1  133.99   19.80
  10  10  -1  147.09   16.90
  10  10  -1  200.08   20.60
 -10 -10   1  132.29   19.50
 -10 -10   1  125.49   24.20
 -10 -10   1  131.19   14.10
   9  10  -1   27.60   12.30
   9  10  -1   13.50    7.60
   9  10  -1   19.80    9.20
   9  10  -1   20.20    8.30
  -9 -10   1   19.00    8.00
  -9 -10   1   24.10   13.30
  -9 -10   1   18.70    6.40
  -9 -10   1   31.50    6.50
  -9 -10   1   26.10   10.30
   8  10  -1  399.16   22.40
   8  10  -1  415.36   24.60
   8  10  -1  443.56   26.10
   8  10  -1  482.85   29.20
  -8 -10   1  426.36   35.40
  -8 -10   1  405.06   15.50
  -8 -10   1  400.36   22.40
  -8 -10   1  433.86   29.00
   7  10  -1   53.69    9.60
   7  10  -1   80.69   12.40
   7  10  -1   70.19   10.20
   7  10  -1   69.19   13.50
  -7 -10   1   73.09   17.50
  -7 -10   1   72.59    5.00
  -7 -10   1   96.19   13.60
  -7 -10   1   62.79    4.70
  -7 -10   1   90.79   12.30
   6  10  -1 1167.38   49.30
   6  10  -1 1148.19   37.80
   6  10  -1 1137.79   46.70
   6  10  -1 1180.28   40.60
   6  10  -1 1122.09   35.90
   6  10  -1 1158.78   39.80
  -6 -10   1 1159.28   40.40
  -6 -10   1 1041.00   61.19
  -6 -10   1 1150.08   41.30
  -6 -10   1 1075.29   38.70
   5  10  -1    6.00    5.90
   5  10  -1    9.80   12.30
   5  10  -1   15.00    8.00
   5  10  -1   11.50    4.90
   5  10  -1   12.50    4.20
   5  10  -1    9.60    3.90
   5  10  -1    6.10    3.80
  -5 -10   1    3.80    3.50
  -5 -10   1   14.60    6.10
  -5 -10   1   10.80    7.90
  -5 -10   1   11.90    5.00
   4  10  -1  833.42   36.00
   4  10  -1  797.42   27.30
   4  10  -1  818.02   33.20
   4  10  -1  758.62   25.10
   4  10  -1  834.82   28.10
   4  10  -1  850.61   35.00
  -4 -10   1  794.22   26.10
  -4 -10   1  795.12   33.10
  -4 -10   1  740.63   40.30
   3  10  -1  145.19    8.70
   3  10  -1  127.09   12.50
   3  10  -1  115.79    8.40
   3  10  -1  132.89   12.60
   3  10  -1  124.89   13.80
   3  10  -1  129.29    8.50
   3  10  -1  137.19    8.00
  -3 -10   1  122.19   15.70
  -3 -10   1  131.39   12.70
  -3 -10   1  127.89    7.20
  -3 -10   1  127.39    7.30
   2  10  -1 1404.46   36.60
   2  10  -1 1322.47   43.90
   2  10  -1 1426.26   50.79
   2  10  -1 1316.87   48.20
   2  10  -1 1356.56   45.00
   2  10  -1 1298.97   34.60
   2  10  -1 1340.27   35.50
   2  10  -1 1362.26   35.20
  -2 -10   1 1269.67   46.10
  -2 -10   1 1349.07   53.09
   1  10  -1   19.40    2.60
   1  10  -1   17.30    2.50
   1  10  -1   15.70    4.90
   1  10  -1   13.90    6.00
   1  10  -1   20.30    2.70
   1  10  -1   24.60    7.40
   1  10  -1   15.60    5.30
   1  10  -1   23.40    3.50
   1  10  -1   18.50    2.40
  -1 -10   1   15.90    6.70
  -1 -10   1   21.80    7.00
   0  10  -1  751.92   32.10
   0  10  -1  778.92   27.80
   0  10  -1  795.32   19.90
   0  10  -1  732.33   32.40
   0  10  -1  781.02   19.80
   0  10  -1  746.73   23.80
   0  10  -1  759.12   27.90
   0  10  -1  805.02   33.60
   0 -10   1  794.02   35.30
   0 -10   1  799.82   33.50
   0 -10   1  848.72   24.40
   0 -10   1  754.62   34.60
  -1  10  -1   19.90    6.90
  -1  10  -1   21.50    4.30
  -1  10  -1   21.70    2.30
  -1  10  -1   20.40    2.50
  -1  10  -1   16.20    5.40
  -1  10  -1   15.70    5.90
  -1  10  -1   19.50    4.70
  -1  10  -1   17.70    4.10
   1 -10   1   18.90    6.60
   1 -10   1   35.40    9.20
   1 -10   1   17.00    3.80
  -2  10  -1  692.93   21.60
  -2  10  -1  739.93   30.10
  -2  10  -1  658.73   21.40
  -2  10  -1  696.53   20.00
  -2  10  -1  708.93   20.60
  -2  10  -1  712.33   24.00
  -2  10  -1  719.13   25.00
  -2  10  -1  687.53   19.00
   2 -10   1  691.33   24.60
   2 -10   1  684.83   31.10
   2 -10   1  661.83   34.00
  -3  10  -1  334.67   13.00
  -3  10  -1  330.87   16.70
  -3  10  -1  339.37   12.10
  -3  10  -1  336.67   14.20
  -3  10  -1  373.56   19.10
  -3  10  -1  327.47    9.70
  -3  10  -1  347.87   14.50
  -3  10  -1  323.07   13.50
   3 -10   1  362.56   17.20
   3 -10   1  336.37   11.30
   3 -10   1  322.37   11.30
   3 -10   1  366.96   25.00
  -4  10  -1  813.32   28.20
  -4  10  -1  813.42   38.40
  -4  10  -1  893.91   31.60
  -4  10  -1  874.01   28.00
  -4  10  -1  846.52   38.10
  -4  10  -1  799.72   24.70
  -4  10  -1  825.42   26.40
   4 -10   1  824.22   25.40
   4 -10   1  849.02   32.50
   4 -10   1  794.22   25.90
   4 -10   1  809.32   40.20
  -5  10  -1  292.67   15.20
  -5  10  -1  343.17   15.20
  -5  10  -1  348.37   21.70
  -5  10  -1  307.07   17.00
  -5  10  -1  346.97   17.10
  -5  10  -1  319.07   14.20
   5 -10   1  319.47   17.10
   5 -10   1  343.27   25.80
   5 -10   1  305.27   16.00
   5 -10   1  291.47   14.90
  -6  10  -1  759.42   29.60
  -6  10  -1  732.03   25.80
  -6  10  -1  717.03   27.50
  -6  10  -1  762.62   30.80
   6 -10   1  714.13   28.00
   6 -10   1  749.42   40.50
   6 -10   1  716.53   27.80
   6 -10   1  670.63   28.40
  -7  10  -1  335.97   20.10
  -7  10  -1  331.87   16.90
  -7  10  -1  300.57   21.50
   7 -10   1  319.67   18.00
   7 -10   1  324.27   18.90
   7 -10   1  365.26   29.50
  -8  10  -1  320.47   21.20
  -8  10  -1  319.27   23.70
  -8  10  -1  337.57   18.80
   8 -10   1  308.97   20.40
   8 -10   1  311.97   29.30
   8 -10   1  307.37   18.40
  -9  10  -1   98.69   12.60
  -9  10  -1  100.49   14.50
  -9  10  -1   64.59   18.90
   9 -10   1   76.59   17.30
   9 -10   1  116.99   13.60
   9 -10   1   95.19   14.70
  10   9  -1   27.50   11.80
  10   9  -1   23.90   10.00
  10   9  -1   19.80    8.80
 -10  -9   1   22.50    7.70
 -10  -9   1   50.19   14.50
 -10  -9   1   21.20    7.70
   9   9  -1  507.75   31.60
   9   9  -1  414.46   28.90
   9   9  -1  540.75   30.30
   9   9  -1  489.95   26.30
  -9  -9   1  509.85   23.90
  -9  -9   1  516.35   21.80
  -9  -9   1  492.35   30.80
  -9  -9   1  495.65   21.70
   8   9  -1  110.19   13.20
   8   9  -1  122.79   16.40
   8   9  -1  146.09   15.60
   8   9  -1  100.29   13.40
  -8  -9   1  115.69   10.00
  -8  -9   1  106.29   15.10
  -8  -9   1  138.39   23.20
  -8  -9   1  125.49   13.70
  -8  -9   1  113.39    9.60
   7   9  -1 1012.30   36.00
   7   9  -1 1013.70   38.80
   7   9  -1 1037.90   43.20
  -7  -9   1 1000.80   29.50
  -7  -9   1  999.20   51.09
  -7  -9   1  994.00   39.60
  -7  -9   1  992.40   36.50
   6   9  -1  600.14   26.40
   6   9  -1  663.53   34.60
   6   9  -1  633.54   31.10
   6   9  -1  592.04   26.80
   6   9  -1  619.04   24.60
  -6  -9   1  624.54   18.40
  -6  -9   1  587.94   26.40
  -6  -9   1  624.44   26.60
  -6  -9   1  632.84   18.60
  -6  -9   1  649.64   27.80
  -6  -9   1  571.74   36.30
   5   9  -1  534.45   41.90
   5   9  -1  538.45   27.40
   5   9  -1  530.45   20.10
   5   9  -1  560.74   28.30
   5   9  -1  559.14   21.50
   5   9  -1  533.65   22.80
   5   9  -1  546.85   23.30
  -5  -9   1  517.75   22.10
  -5  -9   1  558.74   33.80
  -5  -9   1  543.15   24.90
  -5  -9   1  564.54   23.60
   4   9  -1  363.86   14.60
   4   9  -1  357.76   24.60
   4   9  -1  371.16   16.50
   4   9  -1  361.46   22.00
   4   9  -1  372.26   21.50
   4   9  -1  357.56   15.20
   4   9  -1  378.46   17.00
  -4  -9   1  339.07   19.60
  -4  -9   1  379.46   16.60
  -4  -9   1  365.66   26.20
  -4  -9   1  384.66   16.30
   3   9  -1  702.13   28.40
   3   9  -1  713.33   23.30
   3   9  -1  722.53   29.80
   3   9  -1  719.33   22.30
   3   9  -1  733.83   31.80
   3   9  -1  682.23   21.50
   3   9  -1  691.43   23.50
  -3  -9   1  741.33   22.40
  -3  -9   1  727.93   30.00
  -3  -9   1  697.73   35.20
   2   9  -1 1272.47   44.90
   2   9  -1 1286.97   34.10
   2   9  -1 1278.17   32.90
   2   9  -1 1253.47   46.00
   2   9  -1 1303.77   41.30
   2   9  -1 1246.78   41.70
   2   9  -1 1231.28   32.50
   2   9  -1 1273.37   33.90
  -2  -9   1 1221.18   42.80
  -2  -9   1 1216.68   48.60
  -2  -9   1 1252.67   31.40
  -2  -9   1 1266.47   31.50
   1   9  -1  293.07   18.40
   1   9  -1  280.17   15.10
   1   9  -1  291.57    9.80
   1   9  -1  275.27    9.70
   1   9  -1  273.27   19.80
   1   9  -1  281.87   10.40
   1   9  -1  286.17   15.70
   1   9  -1  276.47    9.20
   1   9  -1  289.17   18.00
   1   9  -1  283.07    9.20
  -1  -9   1  305.47   18.20
  -1  -9   1  301.57   20.50
  -1  -9   1  300.77   10.50
   0   9  -1 1515.45   48.60
   0   9  -1 1491.55   53.89
   0   9  -1 1470.05   43.50
   0   9  -1 1509.95   43.50
   0   9  -1 1439.66   34.80
   0   9  -1 1402.76   48.10
   0   9  -1 1449.26   39.20
   0   9  -1 1461.95   49.10
   0  -9   1 1508.45   51.99
   0  -9   1 1532.75   49.30
   0  -9   1 1397.66   50.19
   0  -9   1 1493.85   39.00
  -1   9  -1   32.70    3.00
  -1   9  -1   45.70    8.90
  -1   9  -1   38.80    5.40
  -1   9  -1   35.90    6.40
  -1   9  -1   32.60    2.50
  -1   9  -1   37.40    7.20
  -1   9  -1   32.10    5.50
  -1   9  -1   38.30    3.00
  -1   9  -1   29.80    8.20
  -1   9  -1   35.90    2.70
  -1   9  -1   40.10    8.00
   1  -9   1   38.30    5.30
   1  -9   1   40.80    9.10
   1  -9   1   33.00    7.40
  -2   9  -1 1428.26   52.69
  -2   9  -1 1452.55   41.40
  -2   9  -1 1449.95   37.60
  -2   9  -1 1451.25   37.00
  -2   9  -1 1416.56   35.20
  -2   9  -1 1385.66   45.30
  -2   9  -1 1448.85   40.10
  -2   9  -1 1391.46   36.00
  -2   9  -1 1467.15   49.50
  -2   9  -1 1404.56   37.30
   2  -9   1 1397.16   48.10
   2  -9   1 1443.96   42.40
   2  -9   1 1432.16   52.09
   2  -9   1 1401.16   40.90
  -3   9  -1  250.17   18.00
  -3   9  -1  205.78    8.60
  -3   9  -1  192.78    9.20
  -3   9  -1  187.18    9.80
  -3   9  -1  188.68   11.90
  -3   9  -1  183.78   10.10
  -3   9  -1  186.98    9.80
   3  -9   1  206.78   12.20
   3  -9   1  207.68   12.20
   3  -9   1  196.78    9.00
   3  -9   1  202.48   17.80
   3  -9   1  182.08    8.90
  -4   9  -1 1122.49   35.70
  -4   9  -1 1186.38   35.10
  -4   9  -1 1149.98   31.80
  -4   9  -1 1111.49   35.40
  -4   9  -1 1119.69   37.40
  -4   9  -1 1140.89   33.30
   4  -9   1 1099.19   36.00
   4  -9   1 1162.68   47.20
   4  -9   1 1128.19   34.20
  -5   9  -1   -0.80    3.70
  -5   9  -1    4.00    2.90
  -5   9  -1    0.50    2.90
  -5   9  -1    0.90    3.50
  -5   9  -1   -2.60    6.70
  -5   9  -1   -0.10    2.40
  -5   9  -1    0.00    4.60
   5  -9   1    1.60    3.20
   5  -9   1    2.90    4.10
   5  -9   1    1.80    3.20
   5  -9   1    2.90    6.20
  -6   9  -1 1202.38   42.70
  -6   9  -1 1276.27   37.90
  -6   9  -1 1182.38   41.30
   6  -9   1 1238.08   39.80
   6  -9   1 1226.78   41.80
   6  -9   1 1263.17   40.80
   6  -9   1 1348.97   54.39
  -7   9  -1   12.00    6.20
  -7   9  -1    5.00    6.30
  -7   9  -1    6.10    4.80
   7  -9   1    2.50    5.00
   7  -9   1   13.00    5.40
   7  -9   1    1.80    6.40
  -8   9  -1  215.38   20.40
  -8   9  -1  254.97   18.90
  -8   9  -1  206.78   14.90
   8  -9   1  205.38   23.10
   8  -9   1  232.38    9.80
   8  -9   1  217.38   15.30
   8  -9   1  210.88    9.40
   8  -9   1  229.48   17.70
  -9   9  -1    7.20   10.40
  -9   9  -1   -4.30    5.30
  -9   9  -1    6.90    7.30
   9  -9   1   11.10    7.50
   9  -9   1    1.40    9.90
   9  -9   1    0.80    3.80
   9  -9   1   -0.90    5.10
 -10   9  -1  277.47   23.50
 -10   9  -1  252.77   19.20
  10  -9   1  277.87   13.90
  10  -9   1  302.97   19.80
  10  -9   1  218.98   21.70
  10  -9   1  306.47   31.10
  10   8  -1   45.50   11.10
  10   8  -1   52.79   13.40
  10   8  -1   62.69   11.30
 -10  -8   1   56.79    6.80
 -10  -8   1   28.60    9.10
 -10  -8   1   71.79   15.10
 -10  -8   1   68.19   10.10
   9   8  -1  702.23   31.50
   9   8  -1  655.53   35.30
   9   8  -1  722.73   35.60
   9   8  -1  692.63   35.70
  -9  -8   1  683.63   20.70
  -9  -8   1  682.33   36.60
  -9  -8   1  708.73   27.70
  -9  -8   1  642.64   27.10
   8   8  -1    4.00    7.00
   8   8  -1    6.10    7.20
   8   8  -1    8.90    8.00
   8   8  -1    7.50    5.40
  -8  -8   1    2.60    2.30
  -8  -8   1   -1.60    4.80
  -8  -8   1   14.00    5.80
  -8  -8   1    4.70    4.80
  -8  -8   1    4.90    6.30
   7   8  -1 1039.60   42.70
   7   8  -1  966.80   38.60
   7   8  -1 1032.50   39.80
   7   8  -1 1063.19   45.20
   7   8  -1 1053.79   36.70
   7   8  -1 1022.30   36.90
  -7  -8   1 1036.60   25.70
  -7  -8   1 1039.20   32.40
  -7  -8   1 1053.09   25.80
  -7  -8   1 1094.09   36.90
  -7  -8   1 1043.40   40.80
  -7  -8   1 1005.30   31.60
   6   8  -1  172.98   15.40
   6   8  -1  180.88   13.70
   6   8  -1  179.88   12.30
   6   8  -1  152.18   10.60
   6   8  -1  175.98   13.70
  -6  -8   1  139.99   13.40
  -6  -8   1  150.28   12.40
  -6  -8   1  151.68   18.00
  -6  -8   1  148.19    9.00
  -6  -8   1  159.18   13.40
  -6  -8   1  164.18    9.10
   5   8  -1 1576.74   45.30
   5   8  -1 1633.24   53.59
   5   8  -1 1588.04   44.10
   5   8  -1 1595.54   47.60
   5   8  -1 1608.14   56.39
   5   8  -1 1558.34   48.10
  -5  -8   1 1504.05   59.49
  -5  -8   1 1565.34   39.70
  -5  -8   1 1592.74   48.70
  -5  -8   1 1549.14   39.40
  -5  -8   1 1487.15   46.80
  -5  -8   1 1601.74   48.50
   4   8  -1  278.97   14.60
   4   8  -1  286.97   18.00
   4   8  -1  298.07   12.80
   4   8  -1  297.07   14.50
   4   8  -1  296.47   13.30
   4   8  -1  308.27   20.60
   4   8  -1  291.67   18.40
  -4  -8   1  296.87   22.50
  -4  -8   1  279.77   16.20
  -4  -8   1  299.27   14.90
  -4  -8   1  303.37   14.40
   3   8  -1 3177.68   80.19
   3   8  -1 3242.28   87.89
   3   8  -1 3167.08   78.39
   3   8  -1 3279.07   89.39
   3   8  -1 3202.38   80.59
   3   8  -1 3241.98   77.99
   3   8  -1 3285.97   92.09
  -3  -8   1 3070.69   95.29
  -3  -8   1 3220.38   91.59
  -3  -8   1 3348.66   79.59
  -3  -8   1 3280.17   80.09
   2   8  -1   54.19    4.10
   2   8  -1   34.70    7.90
   2   8  -1   49.20    6.70
   2   8  -1   38.40    6.50
   2   8  -1   66.89   10.20
   2   8  -1   40.50    4.20
   2   8  -1   55.29    6.00
   2   8  -1   46.20    4.00
  -2  -8   1   31.60    8.90
  -2  -8   1   45.70    3.90
  -2  -8   1   46.10    2.80
  -2  -8   1   48.70    3.90
  -2  -8   1   53.09    8.10
   1   8  -1  837.12   28.60
   1   8  -1  847.32   35.40
   1   8  -1  827.02   29.10
   1   8  -1  841.62   32.70
   1   8  -1  844.32   21.50
   1   8  -1  834.02   21.40
   1   8  -1  843.32   22.60
   1   8  -1  820.52   32.20
   1   8  -1  801.62   22.60
   1   8  -1  851.41   22.60
  -1  -8   1  882.11   32.10
  -1  -8   1  837.42   22.60
  -1  -8   1  827.42   35.10
   0   8  -1  129.69   11.50
   0   8  -1  132.89    5.30
   0   8  -1  126.49    4.40
   0   8  -1  115.79    8.80
   0   8  -1  121.89    5.10
   0   8  -1  147.59   13.70
   0   8  -1  128.79    9.00
   0   8  -1  129.79    7.00
   0   8  -1  133.59   11.20
   0   8  -1  122.19    4.30
   0   8  -1  128.49   11.10
   0  -8   1  118.89   11.80
   0  -8   1  132.29    7.00
   0  -8   1  129.09   11.60
   0  -8   1  125.09   11.90
  -1   8  -1 1645.74   39.20
  -1   8  -1 1766.42   51.09
  -1   8  -1 1623.84   55.79
  -1   8  -1 1652.03   39.50
  -1   8  -1 1591.54   44.10
  -1   8  -1 1665.83   40.40
  -1   8  -1 1666.13   45.60
  -1   8  -1 1695.33   51.79
  -1   8  -1 1678.33   40.80
  -1   8  -1 1643.94   52.09
  -1   8  -1 1648.64   44.40
   1  -8   1 1645.84   52.39
   1  -8   1 1692.83   44.40
   1  -8   1 1716.63   55.39
  -2   8  -1  337.17   10.70
  -2   8  -1  332.07   12.20
  -2   8  -1  346.67   12.00
  -2   8  -1  337.47   12.60
  -2   8  -1  360.36   17.50
  -2   8  -1  327.87   11.30
  -2   8  -1  340.57   19.70
  -2   8  -1  349.17   15.00
  -2   8  -1  346.37   21.00
  -2   8  -1  368.46   14.00
   2  -8   1  350.56   10.90
   2  -8   1  355.96   17.00
   2  -8   1  347.57   11.10
   2  -8   1  335.17   20.90
   2  -8   1  377.76   19.70
   2  -8   1  337.57   15.30
  -3   8  -1 1328.37   37.70
  -3   8  -1 1366.66   36.30
  -3   8  -1 1343.67   46.60
  -3   8  -1 1324.97   40.60
  -3   8  -1 1345.77   34.50
  -3   8  -1 1301.47   35.50
  -3   8  -1 1350.56   37.10
  -3   8  -1 1294.57   47.90
  -3   8  -1 1358.96   40.10
   3  -8   1 1366.96   39.80
   3  -8   1 1323.57   44.70
   3  -8   1 1334.17   39.30
   3  -8   1 1246.78   47.70
   3  -8   1 1321.07   36.40
  -4   8  -1 1179.58   36.40
  -4   8  -1 1236.68   36.30
  -4   8  -1 1216.18   38.60
  -4   8  -1 1189.58   34.70
  -4   8  -1 1204.78   33.30
  -4   8  -1 1208.58   37.30
  -4   8  -1 1226.48   45.10
   4  -8   1 1234.98   36.70
   4  -8   1 1193.28   46.90
   4  -8   1 1213.28   35.70
   4  -8   1 1239.78   37.20
   4  -8   1 1233.98   38.60
  -5   8  -1  802.42   25.30
  -5   8  -1  747.93   29.00
  -5   8  -1  834.02   42.00
  -5   8  -1  754.32   34.60
  -5   8  -1  781.92   26.60
  -5   8  -1  786.22   28.70
  -5   8  -1  813.32   23.50
   5  -8   1  770.22   36.60
   5  -8   1  784.02   28.90
   5  -8   1  788.02   27.40
   5  -8   1  791.62   28.00
  -6   8  -1  138.79    9.70
  -6   8  -1  145.19   14.70
  -6   8  -1  159.68   13.10
  -6   8  -1  128.49   10.80
  -6   8  -1  147.79   12.00
  -6   8  -1  116.99   18.70
   6  -8   1  143.99   16.30
   6  -8   1  156.88   12.00
   6  -8   1  133.29    6.60
   6  -8   1  132.79   16.50
   6  -8   1  129.79    6.30
  -7   8  -1  670.13   29.50
  -7   8  -1  655.43   30.60
  -7   8  -1  581.54   26.40
  -7   8  -1  685.23   25.60
  -7   8  -1  664.23   42.90
   7  -8   1  666.03   28.70
   7  -8   1  660.53   20.50
   7  -8   1  677.73   25.70
   7  -8   1  721.93   21.50
  -8   8  -1  184.38   16.80
  -8   8  -1  193.48   18.20
  -8   8  -1  194.88   13.90
   8  -8   1  163.78   19.30
   8  -8   1  178.88   10.00
   8  -8   1  193.98   10.70
   8  -8   1  160.98   15.80
   8  -8   1  160.18   12.00
  -9   8  -1  251.77   20.70
  -9   8  -1  256.67   17.60
   9  -8   1  234.08   13.00
   9  -8   1  273.57   14.30
   9  -8   1  273.27   21.00
   9  -8   1  248.08   16.30
   9  -8   1  273.67   26.40
 -10   8  -1  102.99   16.60
 -10   8  -1   90.89   13.30
  10  -8   1  106.09   10.80
  10  -8   1  112.99   20.00
  10  -8   1  114.99   12.90
  10  -8   1  107.79   16.30
  11   7  -1    9.30    8.10
  11   7  -1    2.50    9.50
  11   7  -1    5.90    8.60
 -11  -7   1   -2.80    7.70
 -11  -7   1    6.70   12.50
 -11  -7   1    5.90    6.50
  10   7  -1  419.26   25.10
  10   7  -1  454.75   29.80
  10   7  -1  425.76   28.70
 -10  -7   1  469.75   31.60
 -10  -7   1  444.26   18.80
 -10  -7   1  475.55   24.30
 -10  -7   1  461.55   21.50
   9   7  -1  195.78   20.10
   9   7  -1  221.08   16.60
   9   7  -1  184.88   18.30
   9   7  -1  182.08   18.80
  -9  -7   1  189.88   15.10
  -9  -7   1  181.68   10.50
  -9  -7   1  196.98   14.60
  -9  -7   1  198.48   14.20
  -9  -7   1  203.18   19.60
   8   7  -1  658.63   32.00
   8   7  -1  678.63   32.20
   8   7  -1  659.73   34.40
   8   7  -1  676.13   28.90
   8   7  -1  649.14   33.20
  -8  -7   1  662.13   25.70
  -8  -7   1  710.83   34.10
  -8  -7   1  698.23   26.80
  -8  -7   1  669.83   21.20
  -8  -7   1  652.73   26.20
   7   7  -1  105.59   10.50
   7   7  -1  136.79   14.20
   7   7  -1  100.39   12.20
   7   7  -1  112.39   12.10
   7   7  -1  110.49   10.10
  -7  -7   1  121.79    9.40
  -7  -7   1  107.19   16.60
  -7  -7   1  130.59    6.80
  -7  -7   1  120.09    9.50
   6   7  -1 1151.18   42.60
   6   7  -1 1068.49   38.80
   6   7  -1 1113.99   36.10
   6   7  -1 1100.79   34.40
   6   7  -1 1086.49   43.90
  -6  -7   1 1113.29   32.60
  -6  -7   1 1076.29   32.80
  -6  -7   1 1087.69   36.20
  -6  -7   1 1158.78   40.40
  -6  -7   1 1055.29   27.90
   5   7  -1  377.96   22.60
   5   7  -1  353.86   15.30
   5   7  -1  392.46   18.90
   5   7  -1  384.66   18.30
   5   7  -1  375.36   21.00
   5   7  -1  355.86   16.20
  -5  -7   1  363.96   18.60
  -5  -7   1  371.96   13.60
  -5  -7   1  351.96   17.50
  -5  -7   1  363.36   10.10
  -5  -7   1  404.16   25.70
  -5  -7   1  362.76   17.90
  -5  -7   1  354.36   13.90
  -5  -7   1  370.86   10.20
   4   7  -1  463.35   19.30
   4   7  -1  464.55   17.30
   4   7  -1  471.05   22.60
   4   7  -1  460.45   16.70
   4   7  -1  461.45   18.90
   4   7  -1  434.16   23.80
  -4  -7   1  464.95   19.40
  -4  -7   1  426.46   19.70
  -4  -7   1  464.95   13.80
  -4  -7   1  451.15   18.50
  -4  -7   1  464.25   14.10
  -4  -7   1  504.05   27.60
   3   7  -1  267.97   10.90
   3   7  -1  290.57   17.70
   3   7  -1  285.57   11.40
   3   7  -1  274.07   16.00
   3   7  -1  260.87   15.90
   3   7  -1  291.37   12.70
  -3  -7   1  283.97   12.40
  -3  -7   1  291.17   15.40
  -3  -7   1  270.37   12.50
  -3  -7   1  280.67   19.60
   2   7  -1  276.07   11.00
   2   7  -1  263.57   16.40
   2   7  -1  263.57   10.80
   2   7  -1  243.08   20.30
   2   7  -1  252.17   14.50
   2   7  -1  262.87    9.60
   2   7  -1  273.77    9.60
  -2  -7   1  260.07    7.80
  -2  -7   1  250.17   14.50
  -2  -7   1  269.47   10.20
  -2  -7   1  263.17   18.10
   1   7  -1 1666.73   40.30
   1   7  -1 1616.34   52.59
   1   7  -1 1630.14   38.70
   1   7  -1 1673.03   46.90
   1   7  -1 1656.63   46.10
   1   7  -1 1530.25   39.60
   1   7  -1 1622.94   38.70
   1   7  -1 1595.14   40.10
   1   7  -1 1655.13   53.19
   1   7  -1 1660.73   50.29
  -1  -7   1 1595.74   38.30
  -1  -7   1 1632.34   38.40
  -1  -7   1 1631.34   39.70
  -1  -7   1 1561.84   48.70
   0   7  -1 1064.79   29.40
   0   7  -1 1068.19   25.80
   0   7  -1 1133.49   32.90
   0   7  -1 1132.69   36.70
   0   7  -1 1140.09   27.50
   0   7  -1 1101.09   27.30
   0   7  -1 1115.29   40.50
   0   7  -1 1130.89   33.20
   0   7  -1 1101.59   25.90
   0  -7   1 1101.29   43.60
   0  -7   1 1081.09   29.40
   0  -7   1 1073.49   36.90
   0  -7   1 1053.79   37.70
  -1   7  -1 2638.24   61.19
  -1   7  -1 2712.43   71.79
  -1   7  -1 2621.04   65.79
  -1   7  -1 2616.04   62.99
  -1   7  -1 2618.24   61.39
  -1   7  -1 2685.73   73.49
  -1   7  -1 2646.04   76.99
  -1   7  -1 2716.33   67.09
  -1   7  -1 2649.03   66.09
  -1   7  -1 2710.93   62.79
  -1   7  -1 2718.63   73.09
   1  -7   1 2729.83   76.29
   1  -7   1 2588.34   78.09
   1  -7   1 2665.13   65.99
  -2   7  -1  646.54   18.40
  -2   7  -1  656.83   18.50
  -2   7  -1  646.34   17.70
  -2   7  -1  656.63   20.50
  -2   7  -1  666.23   19.70
  -2   7  -1  655.83   24.00
  -2   7  -1  635.24   22.10
  -2   7  -1  653.33   27.20
  -2   7  -1  639.24   28.60
   2  -7   1  679.83   29.00
   2  -7   1  681.03   22.50
   2  -7   1  677.23   19.10
   2  -7   1  649.74   21.80
   2  -7   1  671.03   26.80
   2  -7   1  646.74   18.60
  -3   7  -1 3361.36   84.09
  -3   7  -1 3312.37   91.89
  -3   7  -1 3242.28   79.09
  -3   7  -1 3230.68   83.09
  -3   7  -1 3262.17   81.59
  -3   7  -1 3358.56   90.69
  -3   7  -1 3290.77   77.89
  -3   7  -1 3422.96   83.59
   3  -7   1 3301.07   92.59
   3  -7   1 3300.27   83.09
   3  -7   1 3293.37   80.19
   3  -7   1 3231.28   80.69
   3  -7   1 3246.98   88.09
   3  -7   1 3218.18   82.19
  -4   7  -1  443.76   16.30
  -4   7  -1  394.06   17.60
  -4   7  -1  435.46   18.80
  -4   7  -1  435.16   22.90
  -4   7  -1  423.96   15.00
  -4   7  -1  431.96   17.70
  -4   7  -1  415.66   16.00
   4  -7   1  412.76   16.90
   4  -7   1  416.56   17.80
   4  -7   1  444.96   17.40
   4  -7   1  389.86   23.00
   4  -7   1  456.95   19.00
  -5   7  -1  934.41   24.40
  -5   7  -1  896.81   27.80
  -5   7  -1  939.51   37.40
  -5   7  -1  885.21   32.10
  -5   7  -1  927.51   32.40
  -5   7  -1  845.92   28.90
  -5   7  -1  938.91   31.80
   5  -7   1  909.01   24.50
   5  -7   1  907.61   24.20
   5  -7   1  892.81   38.10
   5  -7   1  881.31   29.00
   5  -7   1  919.91   31.10
  -6   7  -1  186.38   11.30
  -6   7  -1  200.38   17.70
  -6   7  -1  169.68   13.60
  -6   7  -1  199.18   14.60
  -6   7  -1  209.48   14.30
  -6   7  -1  202.88   12.70
   6  -7   1  197.98   13.90
   6  -7   1  187.58    9.00
   6  -7   1  192.58    9.50
   6  -7   1  194.88   11.60
   6  -7   1  166.18   16.20
  -7   7  -1  822.12   30.40
  -7   7  -1  760.82   33.40
  -7   7  -1  805.32   33.20
  -7   7  -1  765.42   28.10
   7  -7   1  802.72   24.80
   7  -7   1  797.72   38.40
   7  -7   1  799.42   27.90
   7  -7   1  785.82   32.10
  -8   7  -1    0.40    6.80
  -8   7  -1    2.10    4.30
  -8   7  -1   -2.10    5.00
   8  -7   1    3.60    3.90
   8  -7   1    0.00    3.80
   8  -7   1    4.00    5.50
   8  -7   1   -1.10    3.50
  -9   7  -1  467.05   27.90
  -9   7  -1  469.55   30.90
  -9   7  -1  475.65   23.80
   9  -7   1  491.65   20.00
   9  -7   1  477.65   21.90
   9  -7   1  442.96   26.90
   9  -7   1  458.55   20.40
 -10   7  -1   62.49   12.30
 -10   7  -1   65.19   11.10
  10  -7   1   64.69   10.20
  10  -7   1   79.29   10.70
  10  -7   1   72.09   16.70
  10  -7   1   90.59   10.60
  10  -7   1   90.79   14.90
  11   6  -1   78.79   15.00
  11   6  -1   32.50   14.50
 -11  -6   1   83.19   13.40
 -11  -6   1   66.79   16.00
  10   6  -1  318.97   24.10
  10   6  -1  318.57   21.30
  10   6  -1  310.47   24.60
 -10  -6   1  343.77   27.00
 -10  -6   1  328.17   18.10
 -10  -6   1  296.27   16.40
 -10  -6   1  349.77   21.20
   9   6  -1   85.59   11.40
   9   6  -1   81.29   14.50
   9   6  -1   84.19   13.50
   9   6  -1  126.89   17.30
   9   6  -1   75.29   13.40
  -9  -6   1   88.29    8.40
  -9  -6   1   69.79   10.00
  -9  -6   1   87.99   11.30
  -9  -6   1   81.09   14.10
   8   6  -1  499.85   23.30
   8   6  -1  405.06   24.80
   8   6  -1  490.65   33.00
   8   6  -1  462.95   26.30
  -8  -6   1  443.46   20.40
  -8  -6   1  468.55   18.00
  -8  -6   1  456.65   21.60
  -8  -6   1  465.65   26.90
   7   6  -1  269.47   14.80
   7   6  -1  270.67   18.50
   7   6  -1  267.07   19.80
   7   6  -1  287.27   19.40
   7   6  -1  295.07   16.30
   7   6  -1  304.47   19.40
  -7  -6   1  276.97   19.00
  -7  -6   1  258.07   14.20
  -7  -6   1  291.67   11.70
  -7  -6   1  253.07   17.60
  -7  -6   1  284.27   15.10
   6   6  -1 1207.28   37.00
   6   6  -1 1173.58   44.80
   6   6  -1 1230.88   38.60
   6   6  -1 1237.68   41.70
   6   6  -1 1225.48   42.20
   6   6  -1 1230.08   44.00
  -6  -6   1 1284.57   43.30
  -6  -6   1 1201.88   41.80
  -6  -6   1 1228.18   36.70
  -6  -6   1 1213.68   32.10
  -6  -6   1 1229.98   36.00
   5   6  -1    1.30    2.70
   5   6  -1    3.60    3.20
   5   6  -1    8.10    5.10
   5   6  -1    3.40    2.90
   5   6  -1    8.50    4.40
   5   6  -1    3.30    3.40
  -5  -6   1    1.90    2.90
  -5  -6   1    3.60    3.30
  -5  -6   1    8.10    1.90
  -5  -6   1    7.40    2.90
  -5  -6   1    8.50    4.60
  -5  -6   1    7.10    2.60
   4   6  -1  697.93   22.20
   4   6  -1  688.03   22.70
   4   6  -1  665.23   24.40
   4   6  -1  668.03   27.70
   4   6  -1  673.53   24.90
   4   6  -1  744.83   30.20
  -4  -6   1  685.93   17.70
  -4  -6   1  704.73   20.40
  -4  -6   1  693.73   24.60
  -4  -6   1  707.23   25.10
  -4  -6   1  707.43   20.80
  -4  -6   1  703.43   17.80
  -4  -6   1  718.63   25.60
   3   6  -1  188.88    8.60
   3   6  -1  195.38   10.20
   3   6  -1  175.88   12.20
   3   6  -1  206.18   14.00
   3   6  -1  184.78   10.00
   3   6  -1  189.18    8.90
  -3  -6   1  194.98   15.30
  -3  -6   1  187.48    6.80
  -3  -6   1  201.68    6.80
  -3  -6   1  190.58   13.00
  -3  -6   1  198.78   10.10
  -3  -6   1  189.08   11.40
  -3  -6   1  196.98    5.60
  -3  -6   1  197.58   10.40
   2   6  -1 1664.83   42.80
   2   6  -1 1629.14   40.90
   2   6  -1 1673.23   50.29
   2   6  -1 1666.03   42.80
   2   6  -1 1684.23   48.90
   2   6  -1 1653.43   40.80
   2   6  -1 1740.23   48.40
  -2  -6   1 1712.83   38.50
  -2  -6   1 1645.54   42.00
  -2  -6   1 1509.35   48.40
  -2  -6   1 1602.44   42.30
  -2  -6   1 1586.24   47.10
  -2  -6   1 1636.64   53.49
   1   6  -1  155.08    5.90
   1   6  -1  149.39    9.50
   1   6  -1  137.79   11.50
   1   6  -1  145.19    5.40
   1   6  -1  147.69    6.50
   1   6  -1  151.38    6.50
   1   6  -1  137.89    5.30
   1   6  -1  158.88   11.00
   1   6  -1  153.28    9.10
   1   6  -1  160.38   11.20
  -1  -6   1  133.39   11.60
  -1  -6   1  146.19    5.70
  -1  -6   1  141.49   10.20
  -1  -6   1  146.49    5.80
  -1  -6   1  138.39    5.70
   0   6  -1 4345.67   98.89
   0   6  -1 4350.76  100.69
   0   6  -1 4341.97  108.59
   0   6  -1 4351.46  103.89
   0   6  -1 4329.27  112.09
   0   6  -1 4351.66  107.79
   0   6  -1 4380.56  103.99
   0   6  -1 4288.27   96.89
   0   6  -1 4371.46  107.89
   0   6  -1 4236.58   96.89
   0   6  -1 4344.37   98.69
   0  -6   1 4252.27  110.79
   0  -6   1 4211.68  107.99
   0  -6   1 4334.07  100.49
   0  -6   1 4249.27  109.39
  -1   6  -1   46.80    2.50
  -1   6  -1   43.30    6.70
  -1   6  -1   50.59    4.60
  -1   6  -1   48.70    2.60
  -1   6  -1   55.79    7.30
  -1   6  -1   38.60    8.00
  -1   6  -1   48.20    4.40
  -1   6  -1   58.79    6.30
  -1   6  -1   48.70    3.40
  -1   6  -1   52.79    4.40
  -1   6  -1   53.89    3.40
   1  -6   1   42.70    4.10
   1  -6   1   63.39    8.80
   1  -6   1   46.80    7.40
   1  -6   1   51.39    2.90
   1  -6   1   51.69    2.90
   1  -6   1   43.00    5.20
  -2   6  -1 2117.69   60.89
  -2   6  -1 2022.50   49.30
  -2   6  -1 2025.10   48.40
  -2   6  -1 2016.90   50.79
  -2   6  -1 2085.29   50.99
  -2   6  -1 2083.59   53.29
  -2   6  -1 2037.40   59.09
  -2   6  -1 2008.90   51.29
  -2   6  -1 2098.29   54.89
  -2   6  -1 2042.20   48.60
   2  -6   1 2036.90   52.79
   2  -6   1 2056.69   50.69
   2  -6   1 1963.60   59.89
   2  -6   1 2122.89   53.19
   2  -6   1 1991.70   57.99
  -3   6  -1  192.68    9.70
  -3   6  -1  178.78   10.40
  -3   6  -1  174.28    7.60
  -3   6  -1  174.98    9.60
  -3   6  -1  197.18   10.00
  -3   6  -1  177.28    8.30
  -3   6  -1  161.48   12.70
   3  -6   1  176.18    9.30
   3  -6   1  162.78   11.80
   3  -6   1  193.78    9.50
   3  -6   1  184.48   13.70
  -4   6  -1  889.91   29.70
  -4   6  -1  855.11   29.20
  -4   6  -1  858.01   25.50
  -4   6  -1  850.71   33.40
  -4   6  -1  899.11   28.90
  -4   6  -1  888.41   27.10
  -4   6  -1  917.21   25.60
   4  -6   1  902.51   29.50
   4  -6   1  875.61   34.50
   4  -6   1  894.91   27.10
   4  -6   1  888.81   23.20
   4  -6   1  892.51   28.70
  -5   6  -1    7.40    3.80
  -5   6  -1   10.10    3.80
  -5   6  -1    8.80    3.20
  -5   6  -1   19.30    6.30
  -5   6  -1    9.40    4.30
  -5   6  -1   12.70    3.30
   5  -6   1   18.20    3.20
   5  -6   1   11.70    4.20
   5  -6   1   11.50    4.40
   5  -6   1   11.20    3.00
   5  -6   1   11.70    4.20
   5  -6   1    9.80    3.30
  -6   6  -1  733.63   29.10
  -6   6  -1  708.03   31.30
  -6   6  -1  701.13   25.80
  -6   6  -1  717.53   24.70
  -6   6  -1  682.33   29.00
   6  -6   1  727.43   24.40
   6  -6   1  692.63   28.00
   6  -6   1  708.23   28.30
  -7   6  -1  648.84   26.20
  -7   6  -1  665.33   25.10
  -7   6  -1  659.33   29.10
  -7   6  -1  640.14   29.90
  -7   6  -1  610.54   30.40
   7  -6   1  645.44   22.10
   7  -6   1  677.33   29.10
   7  -6   1  651.33   23.70
   7  -6   1  661.03   23.30
   7  -6   1  597.64   28.00
  -8   6  -1  266.57   25.10
  -8   6  -1  276.27   20.90
  -8   6  -1  296.57   24.20
  -8   6  -1  294.17   17.00
   8  -6   1  306.77   14.90
   8  -6   1  310.17   15.70
   8  -6   1  274.87   15.10
   8  -6   1  328.27   20.50
  -9   6  -1  321.37   19.10
  -9   6  -1  311.77   22.70
  -9   6  -1  295.07   24.30
   9  -6   1  323.57   17.10
   9  -6   1  314.17   17.10
   9  -6   1  286.07   21.70
 -10   6  -1  384.26   27.40
 -10   6  -1  396.86   23.40
  10  -6   1  419.96   20.90
  10  -6   1  409.26   27.30
 -11   6  -1  175.18   23.00
  11  -6   1  190.88   21.90
  11  -6   1  167.68   15.70
  11  -6   1  187.58   15.80
  11   5  -1  473.35   31.60
  11   5  -1  419.96   28.10
  11   5  -1  416.16   26.20
  11   5  -1  445.26   29.60
 -11  -5   1  436.26   33.00
 -11  -5   1  384.86   24.50
 -11  -5   1  429.86   23.40
  10   5  -1   -1.10    8.70
  10   5  -1    2.00    6.40
  10   5  -1    0.80    8.00
  10   5  -1   -4.70    6.70
 -10  -5   1    9.20    7.70
 -10  -5   1    3.20    5.90
 -10  -5   1   -2.30    5.60
   9   5  -1  548.65   30.30
   9   5  -1  484.25   29.00
   9   5  -1  472.85   28.60
   9   5  -1  518.45   25.70
   9   5  -1  518.55   32.10
  -9  -5   1  510.85   24.80
  -9  -5   1  512.75   20.70
  -9  -5   1  474.55   28.90
   8   5  -1   36.00    7.90
   8   5  -1   27.20    7.60
   8   5  -1   35.50    9.30
   8   5  -1   27.30    8.80
   8   5  -1   25.80    7.70
  -8  -5   1   26.60    6.90
  -8  -5   1   24.50    8.00
  -8  -5   1   32.50    5.60
   7   5  -1  639.64   29.20
   7   5  -1  597.64   29.00
   7   5  -1  630.14   29.00
   7   5  -1  615.04   28.10
   7   5  -1  612.14   25.30
   7   5  -1  631.14   24.10
  -7  -5   1  627.74   20.80
  -7  -5   1  627.44   29.40
  -7  -5   1  639.74   24.60
  -7  -5   1  623.04   23.90
   6   5  -1  479.75   22.90
   6   5  -1  479.65   18.90
   6   5  -1  463.95   22.10
   6   5  -1  439.76   23.70
   6   5  -1  442.76   19.50
   6   5  -1  433.36   22.60
  -6  -5   1  454.25   18.80
  -6  -5   1  447.36   22.80
  -6  -5   1  467.45   18.50
  -6  -5   1  453.45   15.60
  -6  -5   1  488.25   22.80
   5   5  -1  603.74   25.70
   5   5  -1  584.04   24.10
   5   5  -1  598.44   26.70
   5   5  -1  597.04   21.70
   5   5  -1  568.64   23.50
   5   5  -1  590.24   20.70
  -5  -5   1  599.64   17.50
  -5  -5   1  606.54   20.80
  -5  -5   1  544.05   23.30
  -5  -5   1  585.24   20.30
  -5  -5   1  594.84   24.70
   4   5  -1  811.72   25.70
   4   5  -1  825.62   28.20
   4   5  -1  885.71   32.20
   4   5  -1  878.61   31.20
   4   5  -1  801.42   27.70
   4   5  -1  843.32   25.20
  -4  -5   1  832.12   27.90
  -4  -5   1  845.32   24.70
  -4  -5   1  810.92   31.30
  -4  -5   1  786.02   28.10
  -4  -5   1  835.62   24.20
  -4  -5   1  818.32   21.50
   3   5  -1 1328.97   35.30
   3   5  -1 1406.66   38.30
   3   5  -1 1343.87   46.90
   3   5  -1 1360.96   37.90
   3   5  -1 1311.97   35.60
   3   5  -1 1293.17   41.00
  -3  -5   1 1321.97   34.00
  -3  -5   1 1322.27   33.70
  -3  -5   1 1307.97   41.90
  -3  -5   1 1301.07   45.00
  -3  -5   1 1378.96   38.30
  -3  -5   1 1415.96   38.90
  -3  -5   1 1342.87   37.60
  -3  -5   1 1312.07   31.80
   2   5  -1 2560.74   67.89
   2   5  -1 2618.34   61.49
   2   5  -1 2595.24   63.49
   2   5  -1 2600.54   68.09
   2   5  -1 2578.34   61.59
   2   5  -1 2534.35   69.49
   2   5  -1 2654.53   63.69
  -2  -5   1 2539.25   59.09
  -2  -5   1 2601.54   72.99
  -2  -5   1 2566.64   66.69
  -2  -5   1 2593.54   63.49
  -2  -5   1 2572.04   58.59
  -2  -5   1 2549.34   63.09
  -2  -5   1 2557.94   58.69
  -2  -5   1 2629.94   68.79
   1   5  -1 2210.98   61.89
   1   5  -1 2218.78   50.99
   1   5  -1 2215.98   59.59
   1   5  -1 2173.78   51.19
   1   5  -1 2189.88   50.89
   1   5  -1 2266.17   59.39
   1   5  -1 2204.38   54.29
   1   5  -1 2192.48   57.19
   1   5  -1 2253.77   52.59
  -1  -5   1 2140.39   57.49
  -1  -5   1 1961.30   55.99
  -1  -5   1 2209.08   51.19
  -1  -5   1 2197.98   58.29
  -1  -5   1 2156.68   62.29
  -1  -5   1 2209.68   51.99
   0   5  -1 3311.07   84.09
   0   5  -1 3408.46   77.79
   0   5  -1 3297.67   74.49
   0   5  -1 3336.47   76.39
   0   5  -1 3329.47   76.29
   0   5  -1 3213.68   86.59
   0   5  -1 3355.46   83.59
   0   5  -1 3367.76   74.49
   0   5  -1 3330.27   80.39
   0   5  -1 3462.85   83.89
   0   5  -1 3344.47   80.29
   0  -5   1 3328.07   86.39
   0  -5   1 3174.18   83.89
   0  -5   1 3266.47   77.49
   0  -5   1 3144.89   84.49
   0  -5   1 3380.86   75.39
   0  -5   1 3312.97   80.89
   0  -5   1 3269.87   75.29
  -1   5  -1  724.23   19.50
  -1   5  -1  693.33   17.70
  -1   5  -1  775.22   21.40
  -1   5  -1  738.13   19.30
  -1   5  -1  719.13   20.20
  -1   5  -1  735.03   27.10
  -1   5  -1  714.13   23.60
  -1   5  -1  728.03   25.40
  -1   5  -1  720.13   21.10
  -1   5  -1  755.12   25.20
  -1   5  -1  721.23   17.90
   1  -5   1  702.93   21.50
   1  -5   1  694.33   26.10
   1  -5   1  692.13   25.20
   1  -5   1  697.93   20.90
   1  -5   1  726.13   18.80
   1  -5   1  739.43   18.90
  -2   5  -1  685.73   19.30
  -2   5  -1  684.33   21.40
  -2   5  -1  695.13   20.10
  -2   5  -1  665.33   21.60
  -2   5  -1  641.14   24.90
  -2   5  -1  684.23   18.00
  -2   5  -1  682.93   16.90
  -2   5  -1  657.83   20.20
  -2   5  -1  695.13   26.10
  -2   5  -1  673.63   18.60
   2  -5   1  675.23   21.30
   2  -5   1  664.33   25.90
   2  -5   1  695.73   19.90
   2  -5   1  682.13   20.10
   2  -5   1  700.73   25.10
   2  -5   1  665.03   20.60
  -3   5  -1  489.95   15.50
  -3   5  -1  478.45   17.70
  -3   5  -1  479.45   14.60
  -3   5  -1  464.05   15.80
  -3   5  -1  478.65   17.40
  -3   5  -1  450.85   16.70
   3  -5   1  432.56   15.50
   3  -5   1  471.35   16.70
   3  -5   1  472.05   13.40
   3  -5   1  447.16   17.10
   3  -5   1  470.95   13.10
   3  -5   1  452.15   20.90
  -4   5  -1  632.84   22.70
  -4   5  -1  640.04   18.00
  -4   5  -1  650.03   26.10
  -4   5  -1  623.14   22.50
  -4   5  -1  643.74   19.60
  -4   5  -1  633.54   23.20
   4  -5   1  607.64   18.10
   4  -5   1  604.34   19.90
   4  -5   1  608.74   22.20
   4  -5   1  596.64   22.10
   4  -5   1  628.84   18.80
   4  -5   1  612.64   22.20
  -5   5  -1    2.10    3.00
  -5   5  -1    6.40    3.30
  -5   5  -1   10.10    4.00
  -5   5  -1    5.60    2.90
  -5   5  -1   10.20    5.00
  -5   5  -1   10.90    3.10
   5  -5   1   19.80    5.10
   5  -5   1    4.70    2.50
   5  -5   1   13.40    4.30
   5  -5   1    9.70    4.00
   5  -5   1   13.50    3.10
   5  -5   1    7.90    2.90
  -6   5  -1 2429.56   72.19
  -6   5  -1 2485.25   65.09
  -6   5  -1 2510.85   66.79
  -6   5  -1 2523.55   70.59
   6  -5   1 2418.56   63.49
   6  -5   1 2448.66   69.69
   6  -5   1 2528.85   64.29
   6  -5   1 2429.66   62.69
   6  -5   1 2489.15   69.99
  -7   5  -1   28.50    7.90
  -7   5  -1   27.50    5.40
  -7   5  -1   34.40    8.30
  -7   5  -1   33.30    7.60
  -7   5  -1   25.80    7.10
  -7   5  -1   36.40    7.30
   7  -5   1   45.80    6.40
   7  -5   1   40.00    9.30
   7  -5   1   37.00    8.20
   7  -5   1   41.00    6.50
   7  -5   1   33.80    5.40
  -8   5  -1  821.62   35.80
  -8   5  -1  860.21   37.20
  -8   5  -1  741.63   34.90
  -8   5  -1  843.22   31.10
   8  -5   1  827.92   28.60
   8  -5   1  850.81   35.60
   8  -5   1  832.72   29.60
   8  -5   1  844.52   28.50
  -9   5  -1   29.70   10.20
  -9   5  -1   24.10    6.80
  -9   5  -1   17.50    7.80
  -9   5  -1   11.40    9.40
   9  -5   1   14.50    7.80
   9  -5   1   12.30    4.90
   9  -5   1   35.50    7.40
   9  -5   1   20.60    6.60
 -10   5  -1  330.37   25.40
 -10   5  -1  399.56   22.40
  10  -5   1  403.76   26.80
  10  -5   1  361.96   19.30
  10  -5   1  359.96   20.20
 -11   5  -1   -9.00    7.00
  11  -5   1    4.40    6.20
  11  -5   1  -16.60    8.00
  11   4  -1  232.98   21.10
  11   4  -1  275.37   21.50
  11   4  -1  238.88   23.70
 -11  -4   1  268.57   25.90
 -11  -4   1  261.27   20.40
  10   4  -1  258.67   20.30
  10   4  -1  284.67   23.30
  10   4  -1  270.77   19.60
  10   4  -1  268.67   19.60
 -10  -4   1  251.67   19.10
 -10  -4   1  251.77   26.70
   9   4  -1  422.06   24.50
   9   4  -1  411.36   23.40
   9   4  -1  366.86   24.90
   9   4  -1  408.66   22.30
  -9  -4   1  407.36   21.80
  -9  -4   1  379.66   18.60
  -9  -4   1  361.16   25.50
   8   4  -1  261.47   19.20
   8   4  -1  213.28   17.90
   8   4  -1  254.37   16.30
   8   4  -1  231.38   17.30
   8   4  -1  275.47   18.50
  -8  -4   1  271.07   16.50
  -8  -4   1  258.97   19.90
  -8  -4   1  254.97   13.40
   7   4  -1  821.52   33.30
   7   4  -1  805.92   28.20
   7   4  -1  856.91   33.50
   7   4  -1  817.32   32.90
   7   4  -1  795.82   33.50
   7   4  -1  828.02   30.10
  -7  -4   1  765.42   33.80
  -7  -4   1  793.22   25.70
  -7  -4   1  764.92   28.10
  -7  -4   1  795.22   29.10
   6   4  -1   88.49    8.40
   6   4  -1   86.29    7.70
   6   4  -1   69.89    9.40
   6   4  -1   97.79   12.00
   6   4  -1   89.89   11.00
   6   4  -1   72.39   10.40
  -6  -4   1   92.49   12.10
  -6  -4   1   79.09    7.60
  -6  -4   1   80.39    6.10
  -6  -4   1   87.39   11.50
  -6  -4   1   83.89    7.70
   5   4  -1  549.54   24.50
   5   4  -1  565.74   21.00
   5   4  -1  603.84   20.50
   5   4  -1  549.85   22.90
   5   4  -1  575.54   23.70
   5   4  -1  557.74   24.10
  -5  -4   1  593.64   26.00
  -5  -4   1  565.64   23.50
  -5  -4   1  601.44   18.00
  -5  -4   1  568.94   19.90
  -5  -4   1  584.64   24.10
  -5  -4   1  540.05   22.30
   4   4  -1  926.91   30.70
   4   4  -1  992.10   33.80
   4   4  -1 1024.40   29.10
   4   4  -1  791.52   32.70
  -4  -4   1  971.00   31.10
  -4  -4   1  996.90   27.70
  -4  -4   1 1018.10   32.00
  -4  -4   1  941.81   25.00
  -4  -4   1  973.50   28.00
  -4  -4   1  907.01   33.20
   3   4  -1 2673.83   71.89
   3   4  -1 2636.64   68.09
   3   4  -1 2731.93   71.19
   3   4  -1 2759.72   68.69
   3   4  -1 2734.13   65.49
   3   4  -1 2700.13   65.89
  -3  -4   1 2757.42   68.79
  -3  -4   1 2654.13   64.99
  -3  -4   1 2720.13   64.69
  -3  -4   1 2619.54   71.69
  -3  -4   1 2666.13   68.09
   2   4  -1   99.79    6.00
   2   4  -1  108.29    5.30
   2   4  -1   99.09    5.10
   2   4  -1  105.19    6.30
   2   4  -1  105.59    7.70
   2   4  -1   98.99    8.00
  -2  -4   1  106.79    9.30
  -2  -4   1  102.79    4.50
  -2  -4   1  107.39    7.00
  -2  -4   1   91.89    5.90
  -2  -4   1  103.99    3.80
  -2  -4   1  110.79    8.10
  -2  -4   1  104.79    4.40
  -2  -4   1   98.89    6.00
   1   4  -1 5033.80  115.39
   1   4  -1 5135.79  115.39
   1   4  -1 5138.79  113.89
   1   4  -1 5096.89  113.79
   1   4  -1 5020.40  119.19
   1   4  -1 5119.39  123.29
   1   4  -1 5048.79  113.59
   1   4  -1 4696.13  120.49
   1   4  -1 5096.89  120.39
  -1  -4   1 4920.81  119.59
  -1  -4   1 4992.50  119.59
  -1  -4   1 4949.21  113.59
  -1  -4   1 5044.90  114.99
  -1  -4   1 5007.90  123.89
   0   4  -1    1.20    1.10
   0   4  -1    2.90    0.60
   0   4  -1    2.20    2.30
   0   4  -1    9.30    2.30
   0   4  -1    4.30    2.00
   0   4  -1    3.20    1.80
   0   4  -1    4.50    1.20
   0   4  -1    5.50    1.40
   0   4  -1    4.40    0.70
   0   4  -1    2.90    1.90
   0   4  -1    4.90    1.20
   0  -4   1    4.40    1.10
   0  -4   1    3.30    2.30
   0  -4   1    4.20    1.00
   0  -4   1    2.80    1.70
   0  -4   1    4.30    1.20
   0  -4   1    9.70    3.20
   0  -4   1    3.60    2.10
  -1   4  -1 2283.17   54.79
  -1   4  -1 2336.77   55.79
  -1   4  -1 2316.27   54.69
  -1   4  -1 2282.57   53.39
  -1   4  -1 2298.67   56.29
  -1   4  -1 2427.06   58.59
  -1   4  -1 2273.37   53.09
  -1   4  -1 2314.17   61.89
  -1   4  -1 2321.07   60.59
   1  -4   1 2288.37   61.29
   1  -4   1 2369.76   54.79
   1  -4   1 2310.47   60.59
   1  -4   1 2304.37   56.19
   1  -4   1 2359.96   56.39
  -2   4  -1   87.79    5.40
  -2   4  -1   86.09    5.60
  -2   4  -1  104.69    6.00
  -2   4  -1   97.59    4.80
  -2   4  -1   92.69    4.60
  -2   4  -1  101.29    4.50
  -2   4  -1   98.79    7.80
  -2   4  -1   99.89    6.20
   2  -4   1   93.89    7.80
   2  -4   1   94.39    3.60
   2  -4   1   93.29    3.70
   2  -4   1   96.79    5.40
   2  -4   1   98.59    5.70
   2  -4   1   84.19    5.80
   2  -4   1   86.59    7.20
   2  -4   1   99.59    5.70
  -3   4  -1 2307.37   59.99
  -3   4  -1 2347.17   56.49
  -3   4  -1 2307.07   57.39
  -3   4  -1 2321.07   59.69
  -3   4  -1 2397.16   59.59
  -3   4  -1 2344.07   63.29
  -3   4  -1 2290.57   56.19
   3  -4   1 2344.17   55.49
   3  -4   1 2288.87   56.89
   3  -4   1 2304.57   59.29
   3  -4   1 2404.16   59.79
   3  -4   1 2398.16   56.09
   3  -4   1 2309.97   59.29
  -4   4  -1  244.38    7.40
  -4   4  -1  228.08   12.50
  -4   4  -1  226.68   10.00
  -4   4  -1  228.38   11.80
  -4   4  -1  245.88   11.10
  -4   4  -1  242.88   14.10
  -4   4  -1  238.98   13.70
   4  -4   1  227.88    9.70
   4  -4   1  227.38    9.30
   4  -4   1  241.38   10.00
   4  -4   1  242.18   12.40
   4  -4   1  242.58   12.20
   4  -4   1  219.98   14.80
  -5   4  -1  934.41   31.80
  -5   4  -1  908.61   28.90
  -5   4  -1  943.91   28.10
  -5   4  -1  905.11   30.40
  -5   4  -1  865.61   31.60
  -5   4  -1  906.61   32.70
   5  -4   1  946.91   31.70
   5  -4   1  954.50   26.90
   5  -4   1  868.91   31.00
   5  -4   1  917.81   30.40
   5  -4   1  917.91   27.60
  -6   4  -1  849.72   32.90
  -6   4  -1  826.92   30.10
  -6   4  -1  840.92   32.40
  -6   4  -1  878.31   32.50
  -6   4  -1  837.22   29.00
  -6   4  -1  855.91   28.10
   6  -4   1  806.42   31.20
   6  -4   1  864.21   26.60
   6  -4   1  826.12   21.60
   6  -4   1  873.61   27.90
   6  -4   1  911.11   32.30
  -7   4  -1  439.16   22.70
  -7   4  -1  423.56   22.10
  -7   4  -1  436.56   23.50
  -7   4  -1  462.05   23.60
  -7   4  -1  431.86   19.20
   7  -4   1  419.66   17.30
   7  -4   1  447.06   19.10
   7  -4   1  454.35   23.00
   7  -4   1  432.56   13.40
  -8   4  -1  274.97   19.30
  -8   4  -1  269.77   18.90
  -8   4  -1  253.37   15.40
  -8   4  -1  260.37   20.20
   8  -4   1  291.57   10.60
   8  -4   1  248.88   18.80
   8  -4   1  279.17   14.70
   8  -4   1  267.47   15.60
  -9   4  -1  492.25   27.10
  -9   4  -1  498.55   23.50
  -9   4  -1  435.76   26.80
  -9   4  -1  400.96   27.20
   9  -4   1  414.06   20.30
   9  -4   1  485.45   22.40
   9  -4   1  442.36   26.00
   9  -4   1  435.96   15.00
 -10   4  -1  211.08   19.90
 -10   4  -1  171.28   19.40
 -10   4  -1  192.48   16.20
  10  -4   1  197.08    9.40
  10  -4   1  189.28   15.10
  10  -4   1  207.98   20.00
 -11   4  -1   30.70   11.30
 -11   4  -1   18.90    8.30
  11  -4   1   24.80    8.10
  11  -4   1   28.00   10.80
  11  -4   1   22.10    4.30
  11   3  -1   26.30    8.10
  11   3  -1   17.90    9.80
  11   3  -1    8.60    7.70
  11   3  -1    7.00    8.30
 -11  -3   1   19.50   10.50
 -11  -3   1   14.30    8.20
 -11  -3   1   18.70    8.20
  10   3  -1  580.04   28.80
  10   3  -1  549.35   27.70
  10   3  -1  526.55   31.90
  10   3  -1  567.44   25.70
 -10  -3   1  515.85   24.30
 -10  -3   1  538.85   34.10
 -10  -3   1  547.55   27.40
   9   3  -1   29.10    8.40
   9   3  -1   28.40    7.30
   9   3  -1   15.30    6.60
   9   3  -1   33.30    9.80
  -9  -3   1   29.60    6.50
  -9  -3   1   16.70    8.10
  -9  -3   1   23.90    6.90
   8   3  -1  789.82   31.30
   8   3  -1  745.23   30.00
   8   3  -1  745.53   32.10
   8   3  -1  795.92   34.90
  -8  -3   1  754.42   29.70
  -8  -3   1  758.02   34.90
  -8  -3   1  746.83   26.70
  -8  -3   1  770.22   30.00
   7   3  -1   87.19   12.10
   7   3  -1   93.19   11.30
   7   3  -1   75.89   10.30
   7   3  -1   64.29   10.00
   7   3  -1   77.29   10.00
  -7  -3   1   74.69    7.20
  -7  -3   1   63.79   10.10
  -7  -3   1   69.89    8.40
  -7  -3   1   87.89    9.10
   6   3  -1 1237.48   38.70
   6   3  -1 1286.87   42.80
   6   3  -1 1267.37   42.00
   6   3  -1 1223.68   41.30
   6   3  -1 1192.08   41.00
   6   3  -1 1245.78   37.20
  -6  -3   1 1338.97   46.10
  -6  -3   1 1267.47   42.60
  -6  -3   1 1239.38   37.70
  -6  -3   1 1226.98   35.20
  -6  -3   1 1238.68   38.20
   5   3  -1  390.46   18.60
   5   3  -1  386.86   18.30
   5   3  -1  371.06   18.20
   5   3  -1  379.56   16.10
   5   3  -1  361.56   17.60
   5   3  -1  367.96   15.00
  -5  -3   1  350.46   17.70
  -5  -3   1  409.76   19.90
  -5  -3   1  353.16   15.00
  -5  -3   1  391.66   18.20
  -5  -3   1  345.17   18.00
  -5  -3   1  370.26   13.50
   4   3  -1 4300.57  106.49
   4   3  -1 4308.87  107.79
   4   3  -1 4217.18  106.69
   4   3  -1 4646.64  106.29
   4   3  -1 4260.87  107.49
   4   3  -1 4230.48  103.49
  -4  -3   1 4313.57  102.79
  -4  -3   1 4213.38  102.79
  -4  -3   1 4340.57  106.79
  -4  -3   1 4314.87  107.29
  -4  -3   1 4240.88  100.29
  -4  -3   1 4277.17  109.39
   3   3  -1 1762.32   45.80
   3   3  -1 1666.03   43.30
   3   3  -1 1703.73   47.50
   3   3  -1 1671.23   45.70
   3   3  -1 1713.83   43.00
   3   3  -1 1718.73   47.30
  -3  -3   1 1642.24   45.80
  -3  -3   1 1759.02   45.90
  -3  -3   1 1670.13   42.80
  -3  -3   1 1665.13   42.60
  -3  -3   1 1611.24   47.70
   2   3  -1 1268.47   34.10
   2   3  -1 1342.77   36.50
   2   3  -1 1269.57   32.40
   2   3  -1 1317.07   34.30
   2   3  -1 1275.97   36.70
   2   3  -1 1325.87   32.40
  -2  -3   1 1233.08   33.80
  -2  -3   1 1306.97   34.40
  -2  -3   1 1248.18   31.80
  -2  -3   1 1279.77   31.70
  -2  -3   1 1195.28   36.30
   1   3  -1 2213.18   55.99
   1   3  -1 2181.58   51.99
   1   3  -1 2220.18   56.19
   1   3  -1 2240.58   53.39
   1   3  -1 2251.77   57.09
   1   3  -1 2244.88   51.99
   1   3  -1 2239.48   53.39
  -1  -3   1 2246.88   51.49
  -1  -3   1 2316.37   56.69
  -1  -3   1 2207.48   50.89
  -1  -3   1 2248.68   50.99
  -1  -3   1 2299.87   59.59
  -1  -3   1 2250.77   53.39
  -1  -3   1 2209.28   53.19
  -1  -3   1 2228.28   55.79
   0   3  -1 1913.21   44.40
   0   3  -1 1918.61   48.60
   0   3  -1 1891.61   44.80
   0   3  -1 1865.31   43.00
   0   3  -1 1864.81   43.00
   0   3  -1 1866.51   44.40
   0   3  -1 1905.21   46.10
   0   3  -1 1901.91   48.40
   0   3  -1 1939.11   46.50
   0   3  -1 1968.90   50.99
   0  -3   1 1916.51   44.80
   0  -3   1 1799.62   49.99
   0  -3   1 1867.71   46.70
   0  -3   1 1973.90   49.00
   0  -3   1 1875.41   49.00
   0  -3   1 1876.71   44.10
  -1   3  -1   90.79    4.20
  -1   3  -1   84.49    3.60
  -1   3  -1   95.59    6.70
  -1   3  -1   90.69    6.40
  -1   3  -1   85.29    4.70
  -1   3  -1   89.29    3.50
  -1   3  -1   81.89    4.00
  -1   3  -1   90.59    3.30
  -1   3  -1   84.59    4.20
   1  -3   1   87.19    3.90
   1  -3   1   85.79    6.30
   1  -3   1   86.29    4.40
   1  -3   1   86.49    4.20
   1  -3   1   86.29    6.20
   1  -3   1   80.69    4.50
  -2   3  -1  886.21   23.70
  -2   3  -1  920.21   27.90
  -2   3  -1  892.51   25.40
  -2   3  -1  929.21   23.20
  -2   3  -1  900.41   25.10
  -2   3  -1  912.31   25.50
   2  -3   1  894.41   24.90
   2  -3   1  929.51   23.10
   2  -3   1  943.91   27.70
   2  -3   1  896.91   23.60
   2  -3   1  913.91   25.50
   2  -3   1  890.51   22.60
   2  -3   1  925.61   25.30
  -3   3  -1 2084.49   48.80
  -3   3  -1 2026.40   53.79
  -3   3  -1 2021.90   51.39
  -3   3  -1 2048.20   53.09
  -3   3  -1 2139.69   55.79
  -3   3  -1 2091.39   53.59
  -3   3  -1 2059.99   50.59
   3  -3   1 2031.30   53.29
   3  -3   1 2153.28   53.89
   3  -3   1 2051.39   50.59
   3  -3   1 2054.69   49.99
   3  -3   1 2066.99   52.99
   3  -3   1 2116.19   50.19
  -4   3  -1   34.50    4.60
  -4   3  -1   27.40    4.50
  -4   3  -1   44.10    6.40
  -4   3  -1   35.90    6.20
  -4   3  -1   30.30    4.70
  -4   3  -1   41.70    4.30
   4  -3   1   37.20    3.90
   4  -3   1   42.90    5.70
   4  -3   1   40.60    2.50
   4  -3   1   36.60    4.50
   4  -3   1   47.40    6.60
   4  -3   1   39.10    5.20
  -5   3  -1 1163.48   37.70
  -5   3  -1 1230.78   36.30
  -5   3  -1 1177.08   38.30
  -5   3  -1 1177.68   37.60
  -5   3  -1 1140.79   34.70
  -5   3  -1 1186.98   34.00
   5  -3   1 1150.48   29.70
   5  -3   1 1191.58   33.90
   5  -3   1 1201.88   37.60
   5  -3   1 1095.19   37.00
   5  -3   1 1204.48   35.90
  -6   3  -1  151.48   12.20
  -6   3  -1  152.68   10.50
  -6   3  -1  126.09   11.60
  -6   3  -1  176.38   11.60
  -6   3  -1  168.48   10.40
  -6   3  -1  164.18   12.20
   6  -3   1  150.08    9.20
   6  -3   1  165.88   12.40
   6  -3   1  158.08    7.50
   6  -3   1  154.98   12.40
   6  -3   1  162.08   10.30
  -7   3  -1  592.84   27.40
  -7   3  -1  606.84   28.20
  -7   3  -1  609.64   23.60
  -7   3  -1  601.94   26.00
  -7   3  -1  579.14   24.70
  -7   3  -1  611.14   27.30
   7  -3   1  612.54   19.20
   7  -3   1  585.14   21.80
   7  -3   1  603.04   27.40
   7  -3   1  582.14   23.00
  -8   3  -1  136.49   14.70
  -8   3  -1  149.88   11.50
  -8   3  -1  149.59   13.10
  -8   3  -1  159.18   13.80
  -8   3  -1  153.48   14.60
   8  -3   1  143.59    8.60
   8  -3   1  129.79   11.20
   8  -3   1  134.19   13.90
  -9   3  -1  534.55   30.00
  -9   3  -1  551.14   25.30
  -9   3  -1  537.55   27.30
  -9   3  -1  485.65   29.70
   9  -3   1  535.55   29.40
   9  -3   1  552.84   19.60
   9  -3   1  538.95   24.40
 -10   3  -1   12.10   13.60
 -10   3  -1    9.00    6.70
 -10   3  -1   14.60    7.00
  10  -3   1   18.30    7.50
  10  -3   1   10.40    7.90
 -11   3  -1  283.57   24.60
 -11   3  -1  270.67   24.70
 -11   3  -1  261.37   20.20
  11  -3   1  290.17   25.00
  11  -3   1  267.77   13.80
  11  -3   1  254.47   19.30
  11   2  -1  151.48   19.40
  11   2  -1  165.58   16.70
  11   2  -1  161.68   16.00
 -11  -2   1  161.88   16.50
 -11  -2   1  191.18   17.60
 -11  -2   1  179.88   22.80
  10   2  -1  206.78   16.90
  10   2  -1  198.68   20.40
  10   2  -1  198.58   16.70
  10   2  -1  181.68   13.20
 -10  -2   1  206.58   21.20
 -10  -2   1  191.78   16.50
   9   2  -1   27.00    7.50
   9   2  -1   34.40    7.00
   9   2  -1   24.20    7.00
   9   2  -1   35.20    9.50
  -9  -2   1   40.60    9.90
  -9  -2   1   28.80    8.70
   8   2  -1  628.04   27.40
   8   2  -1  551.64   28.70
   8   2  -1  610.84   30.00
   8   2  -1  621.84   25.30
   8   2  -1  572.54   27.00
   8   2  -1  614.94   26.10
  -8  -2   1  587.74   30.20
  -8  -2   1  631.24   24.00
  -8  -2   1  582.04   25.30
  -8  -2   1  594.14   30.50
  -8  -2   1  650.13   26.50
   7   2  -1  324.87   16.90
   7   2  -1  301.27   16.90
   7   2  -1  307.57   19.20
   7   2  -1  280.97   17.00
   7   2  -1  281.67   18.50
  -7  -2   1  306.67   16.00
  -7  -2   1  298.37   19.20
  -7  -2   1  315.57   16.50
  -7  -2   1  327.67   15.00
  -7  -2   1  317.47   20.00
   6   2  -1 2960.10   81.19
   6   2  -1 2966.00   79.39
   6   2  -1 2920.21   75.29
   6   2  -1 3045.70   77.59
   6   2  -1 2852.91   81.19
   6   2  -1 2944.11   78.39
  -6  -2   1 3004.50   74.29
  -6  -2   1 2977.70   76.99
  -6  -2   1 2867.51   76.19
  -6  -2   1 3060.19   82.79
  -6  -2   1 2836.52   81.29
   5   2  -1  989.90   33.60
   5   2  -1 1008.10   30.70
   5   2  -1 1053.49   32.10
   5   2  -1 1029.10   34.90
   5   2  -1 1092.99   34.10
  -5  -2   1 1041.10   35.50
  -5  -2   1 1044.40   31.70
  -5  -2   1 1100.79   35.60
  -5  -2   1 1036.60   31.40
  -5  -2   1 1050.69   29.70
  -5  -2   1  984.10   35.00
   4   2  -1 3302.67   80.79
   4   2  -1 3374.56   84.69
   4   2  -1 3218.28   84.59
   4   2  -1 3315.47   84.09
   4   2  -1 3279.07   84.39
   4   2  -1 3369.26   81.79
  -4  -2   1 3330.87   85.89
  -4  -2   1 3231.28   79.09
  -4  -2   1 3450.75   81.69
  -4  -2   1 3215.88   84.89
  -4  -2   1 3528.45   89.49
  -4  -2   1 3338.87   81.29
   3   2  -1   41.50    5.60
   3   2  -1   36.40    3.60
   3   2  -1   43.40    4.10
   3   2  -1   25.80    3.70
   3   2  -1   34.50    5.00
   3   2  -1   42.20    5.30
  -3  -2   1   34.60    3.60
  -3  -2   1   44.60    5.70
  -3  -2   1   27.60    3.90
  -3  -2   1   36.70    3.60
  -3  -2   1   47.70    6.10
   2   2  -1  261.47    9.40
   2   2  -1  252.97   10.40
   2   2  -1  283.87   11.70
   2   2  -1  267.77   10.60
   2   2  -1  279.07    9.40
   2   2  -1  280.67   11.50
  -2  -2   1  263.37   10.50
  -2  -2   1  275.07    9.20
  -2  -2   1  273.37   11.70
  -2  -2   1  276.57   10.80
  -2  -2   1  260.97    9.20
  -1  -2   1 5551.24  130.69
   0   2  -1   64.29    4.40
   0   2  -1   74.49    4.50
   0   2  -1   66.59    2.40
   0   2  -1   67.09    3.10
   0   2  -1   62.19    5.00
   0   2  -1   68.39    2.40
   0   2  -1   63.29    3.00
   0   2  -1   67.49    3.70
   0  -2   1   69.19    5.00
   0  -2   1   73.19    4.60
   0  -2   1   67.19    3.80
   0  -2   1   68.89    3.00
   0  -2   1   69.99    3.10
  -1   2  -1  265.07    8.80
  -1   2  -1  282.47   10.80
  -1   2  -1  282.97    7.30
  -1   2  -1  277.97    8.70
  -1   2  -1  283.57    9.10
  -1   2  -1  264.77    7.90
  -1   2  -1  274.97    7.70
  -1   2  -1  267.87    7.70
   1  -2   1  267.77    7.50
   1  -2   1  279.37    7.40
   1  -2   1  295.07    9.00
   1  -2   1  280.17    8.10
   1  -2   1  275.67    7.50
   1  -2   1  265.37   10.50
   1  -2   1  276.47    8.80
  -2   2  -1  981.50   26.10
  -2   2  -1  963.60   26.20
  -2   2  -1  960.10   24.40
  -2   2  -1  960.10   26.50
  -2   2  -1  959.70   27.60
  -2   2  -1  975.30   25.00
   2  -2   1 1005.40   26.40
   2  -2   1  958.70   26.00
   2  -2   1  988.40   24.60
   2  -2   1  927.91   22.00
   2  -2   1  936.41   27.00
   2  -2   1  945.01   24.10
   2  -2   1  970.30   26.40
  -3   2  -1 1407.96   36.70
  -3   2  -1 1439.26   39.10
  -3   2  -1 1366.66   37.40
  -3   2  -1 1418.36   38.70
  -3   2  -1 1423.86   35.90
  -3   2  -1 1426.86   39.00
   3  -2   1 1390.86   35.40
   3  -2   1 1471.55   36.40
   3  -2   1 1337.97   38.10
   3  -2   1 1438.46   33.70
   3  -2   1 1381.36   38.50
   3  -2   1 1418.96   37.50
  -4   2  -1 2787.62   70.79
  -4   2  -1 2804.22   73.19
  -4   2  -1 2835.02   72.89
  -4   2  -1 2795.82   71.99
  -4   2  -1 2750.12   68.99
  -4   2  -1 2850.11   70.19
   4  -2   1 2821.72   69.49
   4  -2   1 2874.61   66.89
   4  -2   1 2834.12   72.69
   4  -2   1 2922.51   68.79
   4  -2   1 2769.72   72.79
   4  -2   1 2866.31   70.79
  -5   2  -1  126.99    8.70
  -5   2  -1  124.79   10.00
  -5   2  -1  115.99    9.80
  -5   2  -1  123.69    8.30
  -5   2  -1  110.29    8.80
  -5   2  -1  115.89    7.90
   5  -2   1  112.59    8.30
   5  -2   1  119.99    9.50
   5  -2   1  127.49   10.00
   5  -2   1  120.89    8.10
   5  -2   1  117.49    6.50
   5  -2   1  123.29    7.40
  -6   2  -1 2297.07   61.89
  -6   2  -1 2293.47   67.39
  -6   2  -1 2420.76   63.39
  -6   2  -1 2373.86   63.59
  -6   2  -1 2299.67   63.99
  -6   2  -1 2375.86   67.29
   6  -2   1 2347.27   59.09
   6  -2   1 2316.57   62.09
   6  -2   1 2385.76   66.89
   6  -2   1 2298.77   60.59
   6  -2   1 2311.97   67.29
  -7   2  -1  112.99    9.90
  -7   2  -1  114.59   10.10
  -7   2  -1  136.19   13.00
  -7   2  -1  129.59   11.30
  -7   2  -1  137.49   13.10
   7  -2   1  132.69    8.30
   7  -2   1  132.69   12.70
   7  -2   1  111.79    9.00
   7  -2   1  142.69   10.50
  -8   2  -1  586.44   24.60
  -8   2  -1  622.64   26.20
  -8   2  -1  561.14   29.00
  -8   2  -1  587.84   29.10
  -8   2  -1  549.35   26.00
  -8   2  -1  555.34   25.10
   8  -2   1  588.14   24.40
   8  -2   1  583.64   21.10
   8  -2   1  583.34   28.70
   8  -2   1  548.05   28.00
  -9   2  -1  111.29   14.60
  -9   2  -1   97.29   15.00
  -9   2  -1  115.19   13.20
   9  -2   1  102.49   14.60
   9  -2   1  113.79   11.70
   9  -2   1   90.69    8.60
 -10   2  -1   65.89   10.70
 -10   2  -1   47.30   10.10
 -10   2  -1   67.59   11.80
  10  -2   1   68.99    8.70
  10  -2   1   79.39   11.60
  10  -2   1   58.69   12.40
 -11   2  -1  194.28   17.50
 -11   2  -1  166.48   21.70
  11  -2   1  151.48   12.10
  11  -2   1  178.08   17.10
  11  -2   1  165.98   20.60
  11   1  -1  320.77   20.80
  11   1  -1  330.57   21.60
  11   1  -1  293.47   25.60
 -11  -1   1  326.17   22.70
 -11  -1   1  345.77   27.70
 -11  -1   1  270.27   20.60
  10   1  -1   59.39   10.70
  10   1  -1   64.19   10.20
  10   1  -1   50.59   12.70
 -10  -1   1   58.99   10.90
 -10  -1   1   43.90   10.90
   9   1  -1  854.11   37.60
   9   1  -1  894.01   39.90
   9   1  -1  899.01   34.40
   9   1  -1  862.01   29.00
  -9  -1   1  968.90   41.80
  -9  -1   1  811.12   36.30
   8   1  -1   -2.60    4.70
   8   1  -1    3.40    3.70
   8   1  -1   -0.90    2.80
   8   1  -1   -3.20    3.60
   8   1  -1    0.90    5.80
   8   1  -1    4.90    4.80
  -8  -1   1    1.40    4.30
  -8  -1   1    7.20    5.40
  -8  -1   1    1.60    4.30
  -8  -1   1   -0.50    5.40
  -8  -1   1    4.00    3.90
   7   1  -1 2203.38   66.39
   7   1  -1 2152.98   60.89
   7   1  -1 2176.88   61.99
   7   1  -1 2104.89   64.99
   7   1  -1 2102.49   58.79
  -7  -1   1 2166.68   60.89
  -7  -1   1 2176.08   66.49
  -7  -1   1 2134.69   66.39
  -7  -1   1 2114.59   58.59
  -7  -1   1 2172.18   60.79
   6   1  -1  284.97   17.00
   6   1  -1  278.47   14.90
   6   1  -1  286.27   14.40
   6   1  -1  276.77   13.50
   6   1  -1  281.87   16.50
   6   1  -1  276.67   14.00
  -6  -1   1  290.77   17.40
  -6  -1   1  287.77   14.30
  -6  -1   1  314.37   14.90
  -6  -1   1  268.67   13.10
   5   1  -1 1211.58   35.90
   5   1  -1 1221.48   36.70
   5   1  -1 1154.18   35.10
   5   1  -1 1219.38   34.30
   5   1  -1 1138.89   42.80
   5   1  -1 1202.18   38.40
  -5  -1   1 1224.08   39.20
  -5  -1   1 1171.28   35.00
  -5  -1   1 1159.18   33.50
  -5  -1   1 1196.78   35.20
   4   1  -1   40.60    6.10
   4   1  -1   37.20    4.70
   4   1  -1   21.00    4.00
   4   1  -1   54.39    5.50
   4   1  -1   36.00    4.90
   4   1  -1   48.20    5.90
  -4  -1   1   43.40    4.40
  -4  -1   1   37.90    3.80
  -4  -1   1   28.40    4.30
  -4  -1   1   31.20    4.70
  -4  -1   1   41.30    6.30
  -4  -1   1   43.70    6.20
   3   1  -1  309.67   11.20
   3   1  -1  298.57   11.50
   3   1  -1  298.67   12.90
   3   1  -1  310.47   12.30
   3   1  -1  300.47   12.60
  -3  -1   1  300.57   13.10
  -3  -1   1  302.87   13.10
  -3  -1   1  290.57   13.00
  -3  -1   1  308.07   11.40
  -3  -1   1  358.26   12.00
   2   1  -1 4861.41  112.59
   2   1  -1 4695.23  111.89
  -2  -1   1 4861.11  112.99
   1   1  -1 1352.16   32.40
   1   1  -1 1370.06   33.50
   1   1  -1 1332.17   33.40
   1   1  -1 1405.96   34.10
   1   1  -1 1346.77   32.40
  -1  -1   1 1341.17   32.30
  -1  -1   1 1372.76   34.20
  -1  -1   1 1389.46   33.70
  -1  -1   1 1315.77   32.30
  -1  -1   1 1342.67   33.40
  -1   1  -1 1203.18   29.50
  -1   1  -1 1177.68   29.20
  -1   1  -1 1215.68   28.20
  -1   1  -1 1141.09   28.40
  -1   1  -1 1209.98   29.30
  -1   1  -1 1172.68   30.20
   1  -1   1 1168.48   29.10
   1  -1   1 1219.08   28.40
   1  -1   1 1201.58   27.40
   1  -1   1 1193.98   29.40
   1  -1   1 1228.38   29.60
   1  -1   1 1213.88   30.30
   1  -1   1 1182.78   28.10
   1  -1   1 1192.88   27.30
  -2   1  -1 7107.79  162.68
  -3   1  -1 2051.79   51.49
  -3   1  -1 1978.50   53.19
  -3   1  -1 2101.39   48.40
  -3   1  -1 2066.09   50.79
  -3   1  -1 2087.99   51.89
  -3   1  -1 2138.59   54.19
  -3   1  -1 2073.59   52.09
   3  -1   1 2177.38   53.99
   3  -1   1 2038.80   51.69
   3  -1   1 2091.59   50.59
   3  -1   1 2056.69   51.19
   3  -1   1 2065.39   53.49
   3  -1   1 2091.09   50.19
  -4   1  -1  677.93   24.30
  -4   1  -1  727.73   22.60
  -4   1  -1  737.63   22.70
  -4   1  -1  706.63   21.80
  -4   1  -1  704.83   22.50
  -4   1  -1  755.42   18.70
   4  -1   1  726.03   21.40
   4  -1   1  722.03   21.20
   4  -1   1  709.63   22.10
   4  -1   1  705.93   22.40
  -5   1  -1 1296.67   37.50
  -5   1  -1 1242.78   40.60
  -5   1  -1 1301.27   37.30
  -5   1  -1 1374.86   40.40
  -5   1  -1 1328.67   37.60
   5  -1   1 1287.57   37.30
   5  -1   1 1268.37   37.30
   5  -1   1 1265.27   40.30
   5  -1   1 1328.27   40.50
   5  -1   1 1302.27   35.80
   5  -1   1 1303.87   36.00
  -6   1  -1  356.26   18.80
  -6   1  -1  328.37   15.10
  -6   1  -1  340.27   18.60
  -6   1  -1  330.37   15.60
  -6   1  -1  331.17   15.50
  -6   1  -1  354.86   16.20
   6  -1   1  345.37   18.30
   6  -1   1  349.17   15.70
   6  -1   1  344.17   14.50
   6  -1   1  350.36   14.70
   6  -1   1  358.96   18.60
  -7   1  -1   29.60    7.00
  -7   1  -1   29.30    6.00
  -7   1  -1   42.10    7.60
  -7   1  -1   34.00    8.10
  -7   1  -1   36.30    7.20
   7  -1   1   35.90    6.60
   7  -1   1   37.00    6.00
   7  -1   1   36.20    7.20
   7  -1   1   28.80    5.30
   7  -1   1   21.00    5.70
  -8   1  -1  789.92   29.80
  -8   1  -1  817.12   35.20
  -8   1  -1  777.42   29.70
  -8   1  -1  835.62   36.00
   8  -1   1  766.42   29.60
   8  -1   1  766.72   33.80
   8  -1   1  800.32   34.60
   8  -1   1  811.62   28.20
  -9   1  -1   30.90   10.10
  -9   1  -1   31.80    7.40
   9  -1   1   25.10    9.00
   9  -1   1   26.20    7.30
   9  -1   1   24.50    6.20
 -10   1  -1  909.31   42.30
 -10   1  -1  827.32   34.10
 -10   1  -1  905.11   36.20
  10  -1   1  931.11   35.90
  10  -1   1  832.52   31.10
 -11   1  -1    8.80    8.20
 -11   1  -1   12.70    9.60
 -11   1  -1   -1.20    6.70
  11  -1   1    7.20    5.20
  11  -1   1   -3.90    6.50
  11  -1   1   -2.20    8.30
 -12   1  -1  439.96   34.90
 -12   1  -1  489.15   28.50
  12  -1   1  422.76   21.90
  12  -1   1  446.36   33.20
  11   0  -1  141.89   16.30
  11   0  -1  103.79   13.20
  11   0  -1  100.99   17.40
 -11   0   1  125.29   15.70
 -11   0   1   95.09   15.50
 -11   0   1  104.89   14.40
  10   0  -1  485.35   25.70
  10   0  -1  534.65   31.80
  10   0  -1  526.85   24.80
 -10   0   1  526.85   26.60
 -10   0   1  503.85   31.40
 -10   0   1  476.85   24.30
   9   0  -1  430.86   21.60
   9   0  -1  451.75   27.20
  -9   0   1  427.36   22.00
  -9   0   1  427.76   26.70
  -9   0   1  436.96   27.10
   8   0  -1  620.74   30.40
   8   0  -1  692.43   27.50
   8   0  -1  643.04   21.40
   8   0  -1  653.83   31.10
   8   0  -1  619.74   24.70
   8   0  -1  622.44   25.80
  -8   0   1  682.13   32.10
  -8   0   1  642.74   26.90
  -8   0   1  627.14   31.30
  -8   0   1  624.34   25.60
  -8   0   1  611.94   26.30
   7   0  -1 1060.39   35.50
   7   0  -1 1060.09   35.20
   7   0  -1 1075.29   31.70
   7   0  -1 1081.09   39.70
   7   0  -1 1082.49   34.10
  -7   0   1 1007.40   39.50
  -7   0   1 1103.89   35.80
  -7   0   1 1079.59   40.70
  -7   0   1 1021.10   34.10
  -7   0   1 1071.79   35.80
   6   0  -1  517.45   20.50
   6   0  -1  484.55   19.90
   6   0  -1  472.75   17.80
   6   0  -1  493.95   18.90
   6   0  -1  484.35   22.70
   6   0  -1  503.95   23.20
  -6   0   1  493.65   19.30
  -6   0   1  478.75   23.10
  -6   0   1  507.85   20.30
  -6   0   1  497.65   21.70
  -6   0   1  454.85   22.60
   5   0  -1  737.43   24.50
   5   0  -1  740.23   27.50
   5   0  -1  700.73   24.40
   5   0  -1  734.93   23.40
   5   0  -1  727.63   23.10
   5   0  -1  727.03   27.00
  -5   0   1  721.53   24.20
  -5   0   1  728.63   27.50
  -5   0   1  743.43   24.00
  -5   0   1  724.73   26.00
  -5   0   1  779.22   28.30
  -5   0   1  699.73   24.20
   4   0  -1  127.39    7.30
   4   0  -1  145.69    8.50
   4   0  -1  142.39    9.60
   4   0  -1  156.28    8.40
   4   0  -1  128.29    9.10
   4   0  -1  135.79    7.50
  -4   0   1  130.79    8.70
  -4   0   1  157.28   10.00
  -4   0   1  135.89    7.50
  -4   0   1  131.99    9.30
  -4   0   1  144.29    8.00
  -4   0   1  141.89    8.20
   3   0  -1 2155.58   53.39
   3   0  -1 2225.58   52.79
   3   0  -1 2300.17   56.09
   3   0  -1 2155.68   52.69
   3   0  -1 2083.29   55.49
   3   0  -1 2116.89   53.69
  -3   0   1 2077.19   52.89
  -3   0   1 2107.79   54.49
  -3   0   1 2021.00   55.39
  -3   0   1 2193.28   55.89
  -3   0   1 2079.39   53.09
  -3   0   1 2192.98   52.69
   2   0  -1 2259.37   57.29
   2   0  -1 2427.06   55.99
   2   0  -1 2373.56   57.59
   2   0  -1 2316.77   56.29
   2   0  -1 2309.97   55.39
  -2   0   1 2296.97   55.69
  -2   0   1 2350.66   57.59
  -2   0   1 2299.47   56.79
  -2   0   1 2384.16   57.79
  -2   0  -1  365.06   10.90
  -2   0  -1  365.56   10.40
  -2   0  -1  364.06   12.40
  -2   0  -1  360.06   10.70
   2   0   1  352.56   11.00
   2   0   1  354.66   11.10
   2   0   1  346.57   10.60
   2   0   1  383.76   12.40
   2   0   1  334.97   12.10
  -3   0  -1 3252.17   76.49
  -3   0  -1 3389.36   79.29
  -3   0  -1 3170.18   76.09
  -3   0  -1 3139.59   74.89
  -3   0  -1 3198.18   75.89
  -3   0  -1 3098.59   78.49
   3   0   1 3262.37   78.89
   3   0   1 3321.27   76.59
   3   0   1 3123.99   75.89
   3   0   1 3118.39   73.99
   3   0   1 3208.28   76.59
   3   0   1 3153.28   75.49
   3   0   1 3159.18   78.39
  -4   0  -1   32.40    5.50
  -4   0  -1   40.30    5.00
  -4   0  -1   34.90    4.50
  -4   0  -1   28.90    4.00
  -4   0  -1   38.50    3.50
  -4   0  -1   19.10    3.80
   4   0   1   28.50    2.90
   4   0   1   26.40    4.00
   4   0   1   41.80    5.80
   4   0   1   38.70    4.80
   4   0   1   26.40    3.60
   4   0   1   35.10    5.60
   4   0   1   29.20    4.00
  -5   0  -1 2147.19   58.89
  -5   0  -1 2214.68   62.69
  -5   0  -1 2371.16   71.39
  -5   0  -1 2289.07   61.59
   5   0   1 2316.37   55.09
   5   0   1 2171.58   62.39
   5   0   1 2531.95   70.29
   5   0   1 2203.88   58.79
   5   0   1 2252.67   58.59
   5   0   1 2265.17   57.79
  -6   0  -1  484.95   19.50
  -6   0  -1  467.35   18.80
  -6   0  -1  478.65   22.30
  -6   0  -1  488.25   19.00
  -6   0  -1  464.05   22.20
   6   0   1  458.65   18.60
   6   0   1  479.35   19.30
   6   0   1  462.95   21.60
   6   0   1  468.65   17.90
   6   0   1  470.65   22.00
  -7   0  -1 1313.67   41.80
  -7   0  -1 1290.07   38.20
  -7   0  -1 1262.17   44.90
  -7   0  -1 1287.97   44.80
  -7   0  -1 1247.38   39.50
  -7   0  -1 1218.88   39.00
   7   0   1 1233.28   43.60
   7   0   1 1306.97   38.40
   7   0   1 1231.78   44.00
   7   0   1 1270.27   39.90
   7   0   1 1287.17   39.10
  -8   0  -1  173.88   22.80
  -8   0  -1  159.98   15.10
  -8   0  -1  162.78   12.10
  -8   0  -1  116.99   11.10
  -8   0  -1  132.59   10.90
   8   0   1  138.49   10.80
   8   0   1  136.99   11.40
   8   0   1  130.09   10.20
   8   0   1  121.09   13.20
   8   0   1  134.89   13.60
  -9   0  -1 1039.80   37.60
  -9   0  -1 1086.99   44.70
  -9   0  -1 1024.90   36.10
  -9   0  -1 1084.09   39.30
   9   0   1 1052.39   38.30
   9   0   1 1036.70   43.40
   9   0   1 1074.49   36.60
 -10   0  -1   77.39   15.00
 -10   0  -1   66.29    9.90
 -10   0  -1   62.69   11.00
  10   0   1   63.69   12.40
  10   0   1   69.39   10.40
  10   0   1   60.29   10.10
 -11   0  -1  529.75   33.60
 -11   0  -1  518.35   27.60
 -11   0  -1  493.45   25.50
  11   0   1  509.85   32.30
  11   0   1  485.95   24.00
  11   0   1  570.14   28.40
 -12   0  -1  162.48   26.90
 -12   0  -1  151.88   18.50
  12   0   1  123.49   19.20
  12   0   1  160.18   16.00
  12   0   1  179.48   21.60
  11  -1  -1   -1.70    7.60
  11  -1  -1    2.40    7.10
  11  -1  -1    4.30    5.70
 -11   1   1    7.50    8.00
 -11   1   1   -7.60    7.10
  10  -1  -1  637.54   26.70
  10  -1  -1  626.34   34.70
  10  -1  -1  641.54   29.50
 -10   1   1  645.74   30.30
 -10   1   1  614.34   29.00
 -10   1   1  676.83   35.80
   9  -1  -1   34.40    9.40
   9  -1  -1   20.20    5.60
   9  -1  -1   26.20    8.30
  -9   1   1   21.70    6.90
  -9   1   1   16.00    7.10
  -9   1   1   24.50    6.60
   8  -1  -1  367.76   19.20
   8  -1  -1  380.16   23.10
   8  -1  -1  390.66   18.40
   8  -1  -1  399.06   18.70
   8  -1  -1  420.36   23.80
  -8   1   1  401.56   20.00
  -8   1   1  359.76   23.30
  -8   1   1  418.06   24.40
  -8   1   1  382.26   20.20
   7  -1  -1   19.10    8.00
   7  -1  -1   11.60    4.20
   7  -1  -1   22.70    6.40
   7  -1  -1   19.00    4.90
   7  -1  -1   16.10    5.00
   7  -1  -1   28.70    3.60
  -7   1   1   17.90    5.40
  -7   1   1   15.60    4.60
  -7   1   1   25.20    7.60
  -7   1   1    8.90    5.10
   6  -1  -1  879.51   28.30
   6  -1  -1  865.51   32.50
   6  -1  -1  900.41   28.10
   6  -1  -1  883.01   29.20
   6  -1  -1  853.21   32.60
   6  -1  -1  838.42   24.10
  -6   1   1  838.22   32.80
  -6   1   1  840.02   29.20
  -6   1   1  906.11   29.10
  -6   1   1  869.81   29.20
  -6   1   1  878.71   33.10
   5  -1  -1   11.50    2.50
   5  -1  -1    9.80    3.20
   5  -1  -1    5.40    2.90
   5  -1  -1    6.40    2.80
   5  -1  -1    2.30    2.70
   5  -1  -1   11.00    3.10
  -5   1   1    5.50    2.50
  -5   1   1   34.00    6.60
  -5   1   1   20.70    4.50
  -5   1   1    4.70    3.10
  -5   1   1    9.60    3.10
  -5   1   1   18.00    6.50
   4  -1  -1 1505.65   39.70
   4  -1  -1 1577.04   37.70
   4  -1  -1 1406.66   42.70
   4  -1  -1 1438.06   42.70
   4  -1  -1 1520.05   40.40
   4  -1  -1 1507.95   39.40
  -4   1   1 1385.86   42.70
  -4   1   1 1473.35   40.00
  -4   1   1 1446.76   43.10
  -4   1   1 1560.64   40.30
  -4   1   1 1522.45   40.60
  -4   1   1 1501.35   41.10
   3  -1  -1  196.88    8.00
   3  -1  -1  180.78    9.40
   3  -1  -1  181.08    6.70
   3  -1  -1  179.98    7.90
  -3   1   1  204.68    8.80
  -3   1   1  169.88    9.40
  -3   1   1  169.58    9.40
  -3   1   1  185.68    8.30
  -3   1   1  188.68    8.40
  -3   1   1  183.08    8.10
   2  -1  -1 3827.32   89.39
   2  -1  -1 3782.42   87.19
   2  -1  -1 3800.22   87.19
   2  -1  -1 3604.14   89.19
   2  -1  -1 3825.42   87.69
  -2   1   1 3894.01   87.69
  -2   1   1 3636.64   87.59
  -2   1   1 3790.82   89.49
   1  -1  -1 1110.29   27.10
   1  -1  -1 1101.99   28.10
   1  -1  -1 1121.99   28.10
   1  -1  -1 1114.59   26.90
   1  -1  -1 1145.99   27.00
  -1   1   1 1136.29   27.10
  -1   1   1 1159.78   28.20
  -1   1   1 1092.99   26.90
  -1   1   1 1155.08   28.30
  -1   1   1 1133.49   27.30
  -1  -1  -1  760.02   18.90
  -1  -1  -1  768.82   18.70
  -1  -1  -1  782.92   20.10
  -1  -1  -1  764.52   19.70
  -1  -1  -1  764.82   18.50
   1   1   1  786.82   19.00
   1   1   1  783.22   19.70
   1   1   1  791.52   19.90
   1   1   1  776.42   18.70
   1   1   1  764.62   19.80
   1   1   1  755.52   18.50
  -2  -1  -1 2441.96   57.89
  -2  -1  -1 2451.25   57.59
  -2  -1  -1 2492.95   58.89
  -2  -1  -1 2346.97   59.39
  -2  -1  -1 2487.15   59.49
  -2  -1  -1 2424.76   57.19
   2   1   1 2522.45   57.29
   2   1   1 2400.36   57.49
   2   1   1 2507.35   58.59
   2   1   1 2536.95   59.49
   2   1   1 2355.16   59.39
   2   1   1 2458.45   57.99
  -3  -1  -1 7635.44  177.98
   3   1   1 7834.72  177.68
   3   1   1 7814.12  179.38
  -4  -1  -1 1275.47   35.00
  -4  -1  -1 1292.37   34.60
  -4  -1  -1 1334.47   35.60
  -4  -1  -1 1368.26   35.30
  -4  -1  -1 1264.77   38.30
   4   1   1 1230.98   37.60
   4   1   1 1303.47   36.90
   4   1   1 1254.47   38.20
   4   1   1 1275.07   34.80
   4   1   1 1338.27   35.80
   4   1   1 1334.17   34.90
   4   1   1 1280.57   34.40
  -5  -1  -1 2391.06   61.79
  -5  -1  -1 2420.26   60.29
  -5  -1  -1 2452.85   65.99
  -5  -1  -1 2339.57   65.49
  -5  -1  -1 2393.06   60.69
   5   1   1 2419.66   63.29
   5   1   1 2411.86   65.39
   5   1   1 2443.76   60.39
   5   1   1 2262.67   64.99
   5   1   1 2351.66   60.59
  -6  -1  -1  322.37   15.20
  -6  -1  -1  311.07   14.30
  -6  -1  -1  347.87   18.30
  -6  -1  -1  307.37   17.80
  -6  -1  -1  329.57   15.10
   6   1   1  317.57   15.10
   6   1   1  317.47   14.20
   6   1   1  342.37   17.90
   6   1   1  341.27   18.20
   6   1   1  335.27   15.90
   6   1   1  339.47   13.80
  -7  -1  -1  883.11   35.40
  -7  -1  -1  915.31   31.30
  -7  -1  -1  940.51   31.50
  -7  -1  -1  898.11   30.00
  -7  -1  -1  896.01   35.60
   7   1   1  882.01   29.50
   7   1   1  928.61   31.60
   7   1   1  900.21   35.30
   7   1   1  936.11   31.90
   7   1   1  847.32   27.00
   7   1   1  885.41   34.60
  -8  -1  -1   55.39    8.20
  -8  -1  -1   49.20    7.10
  -8  -1  -1   51.29    8.60
  -8  -1  -1   69.89   12.60
  -8  -1  -1   46.50    8.00
  -8  -1  -1   65.39   12.00
   8   1   1   64.89   11.60
   8   1   1   45.30    7.90
   8   1   1   51.99    8.40
   8   1   1   68.09   11.80
   8   1   1   45.30    7.10
  -9  -1  -1  541.75   29.90
  -9  -1  -1  501.25   24.20
  -9  -1  -1  455.25   29.00
   9   1   1  489.35   23.80
   9   1   1  517.95   28.70
   9   1   1  548.15   25.00
 -10  -1  -1   37.70    8.30
 -10  -1  -1   33.30   10.30
 -10  -1  -1   39.10    7.50
  10   1   1   45.30    8.80
  10   1   1   36.10    8.30
  10   1   1   28.60   10.10
 -11  -1  -1  331.77   19.80
 -11  -1  -1  322.97   22.00
 -11  -1  -1  398.56   30.00
  11   1   1  360.06   23.00
  11   1   1  333.77   20.80
  11   1   1  377.76   28.30
 -12  -1  -1   -5.00    7.80
 -12  -1  -1    4.10    8.20
  12   1   1   10.50    7.50
  12   1   1   -1.00    8.50
  12   1   1   -0.50    9.70
  11  -2  -1  423.86   21.00
  11  -2  -1  475.65   31.80
  11  -2  -1  515.65   27.30
 -11   2   1  461.45   32.50
 -11   2   1  471.35   29.60
 -11   2   1  489.05   27.60
  10  -2  -1  168.48   12.70
  10  -2  -1  211.08   21.40
  10  -2  -1  154.18   14.50
 -10   2   1  166.48   15.70
 -10   2   1  159.28   18.00
 -10   2   1  182.48   19.60
   9  -2  -1  430.16   21.80
   9  -2  -1  456.95   27.20
   9  -2  -1  399.16   19.00
  -9   2   1  441.06   22.40
  -9   2   1  406.56   22.50
   8  -2  -1  326.77   16.90
   8  -2  -1  362.56   18.90
   8  -2  -1  340.07   16.20
   8  -2  -1  388.26   23.00
   8  -2  -1  363.56   23.00
  -8   2   1  339.57   18.70
  -8   2   1  372.76   23.00
  -8   2   1  329.67   18.70
   7  -2  -1  966.10   37.40
   7  -2  -1  960.60   31.30
   7  -2  -1 1000.90   30.90
   7  -2  -1  956.60   32.70
   7  -2  -1  932.81   36.80
  -7   2   1  969.20   38.00
  -7   2   1 1007.40   33.80
  -7   2   1  949.01   37.60
  -7   2   1 1018.30   33.70
   6  -2  -1  806.22   31.10
   6  -2  -1  871.61   26.40
   6  -2  -1  835.82   28.00
   6  -2  -1  841.92   31.70
   6  -2  -1  794.52   26.20
  -6   2   1  773.92   28.00
  -6   2   1  813.92   31.70
  -6   2   1  779.52   31.40
  -6   2   1  844.72   28.50
  -6   2   1  822.42   27.90
   5  -2  -1   34.00    4.70
   5  -2  -1   29.80    4.50
   5  -2  -1   42.00    7.40
   5  -2  -1   23.70    5.20
   5  -2  -1   32.40    5.70
  -5   2   1   20.50    3.90
  -5   2   1   42.50    7.20
  -5   2   1   32.60    5.20
  -5   2   1   31.00    4.70
  -5   2   1   25.30    4.60
  -5   2   1   31.30    6.20
   4  -2  -1 1917.91   51.79
   4  -2  -1 1800.62   48.20
   4  -2  -1 1833.02   47.40
   4  -2  -1 1878.51   46.80
   4  -2  -1 1842.02   51.29
  -4   2   1 1881.81   48.40
  -4   2   1 1867.81   51.79
  -4   2   1 1869.91   51.79
  -4   2   1 1826.52   48.10
  -4   2   1 1897.41   49.00
  -4   2   1 1833.62   48.90
   3  -2  -1  100.79    5.10
   3  -2  -1  101.09    6.90
   3  -2  -1  105.69    6.00
   3  -2  -1  118.69    7.50
   3  -2  -1  100.89    5.40
  -3   2   1   96.99    5.70
  -3   2   1   99.49    5.80
  -3   2   1  110.29    6.40
  -3   2   1  113.79    5.70
  -3   2   1   95.49    6.90
  -3   2   1  106.29    7.20
   1  -2  -1   62.09    3.30
   1  -2  -1   58.39    4.00
   1  -2  -1   57.69    2.40
   1  -2  -1   55.89    3.30
   1  -2  -1   62.29    2.60
   1  -2  -1   61.99    2.70
   1  -2  -1   59.69    3.40
   1  -2  -1   60.49    2.90
  -1   2   1   57.79    2.80
  -1   2   1   62.19    3.40
  -1   2   1   59.09    2.50
  -1   2   1   60.29    2.70
  -1   2   1   55.09    3.30
  -1   2   1   60.19    2.70
   0   2   1 3928.31   91.39
  -1  -2  -1 2356.46   53.29
  -1  -2  -1 2376.16   54.09
  -1  -2  -1 2264.27   53.89
  -1  -2  -1 2252.27   52.09
  -1  -2  -1 2410.06   56.49
  -1  -2  -1 2233.08   52.79
   1   2   1 2297.87   52.19
   1   2   1 2310.57   53.99
   1   2   1 2292.07   53.29
   1   2   1 2414.16   56.19
   1   2   1 2272.97   53.79
   1   2   1 2307.47   52.79
  -2  -2  -1 3224.18   73.39
  -2  -2  -1 3187.08   76.39
  -2  -2  -1 3136.99   74.49
  -2  -2  -1 3358.16   77.89
  -2  -2  -1 3200.38   76.39
   2   2   1 3120.39   76.09
   2   2   1 3136.29   73.29
   2   2   1 3157.28   74.29
   2   2   1 3288.07   77.49
   2   2   1 3266.87   74.89
   2   2   1 3260.17   77.69
  -3  -2  -1    5.30    2.20
  -3  -2  -1    2.50    1.40
  -3  -2  -1    4.30    2.10
  -3  -2  -1    3.00    1.60
  -3  -2  -1    1.90    1.10
  -3  -2  -1    4.40    2.00
   3   2   1    1.80    1.70
   3   2   1    3.40    1.60
   3   2   1    0.10    1.40
   3   2   1    3.90    2.20
   3   2   1    3.30    2.00
   3   2   1    4.90    1.50
   3   2   1    1.90    1.60
  -4  -2  -1  537.85   18.30
  -4  -2  -1  608.84   20.20
  -4  -2  -1  573.64   17.50
  -4  -2  -1  570.04   21.20
  -4  -2  -1  585.24   18.80
  -4  -2  -1  552.54   21.00
   4   2   1  599.54   21.30
   4   2   1  561.54   18.10
   4   2   1  582.74   21.30
   4   2   1  582.84   19.10
   4   2   1  543.75   19.80
  -5  -2  -1  194.08   10.50
  -5  -2  -1  169.88    8.80
  -5  -2  -1  180.48   10.00
  -5  -2  -1  183.38    9.80
  -5  -2  -1  166.68   11.60
   5   2   1  187.08   12.30
   5   2   1  168.18   10.90
   5   2   1  180.08   10.40
   5   2   1  181.58    9.40
   5   2   1  189.28   11.80
  -6  -2  -1 1361.46   38.00
  -6  -2  -1 1383.96   44.20
  -6  -2  -1 1301.97   39.10
  -6  -2  -1 1241.48   43.00
  -6  -2  -1 1322.07   39.20
   6   2   1 1278.77   39.30
   6   2   1 1316.97   38.80
   6   2   1 1263.47   42.90
   6   2   1 1347.87   42.80
   6   2   1 1332.97   38.20
  -7  -2  -1  196.98   12.60
  -7  -2  -1  176.88   11.20
  -7  -2  -1  188.58   12.30
  -7  -2  -1  189.58   15.00
  -7  -2  -1  184.68   14.90
   7   2   1  193.18   11.70
   7   2   1  201.38   12.80
   7   2   1  192.68   14.60
   7   2   1  176.48   14.60
   7   2   1  205.48   13.70
  -8  -2  -1 1980.90   56.99
  -8  -2  -1 1772.72   58.99
  -8  -2  -1 1843.02   62.29
  -8  -2  -1 2019.40   63.99
  -8  -2  -1 1919.31   54.39
   8   2   1 2044.00   57.79
   8   2   1 1883.01   61.99
   8   2   1 1704.83   53.59
   8   2   1 1975.10   58.09
   8   2   1 1910.41   52.79
  -9  -2  -1  282.67   14.70
  -9  -2  -1  278.77   17.90
  -9  -2  -1  285.67   22.00
   9   2   1  315.07   14.60
   9   2   1  293.77   18.40
   9   2   1  282.37   18.20
   9   2   1  297.37   21.80
 -10  -2  -1  590.84   28.40
 -10  -2  -1  625.94   35.00
 -10  -2  -1  645.94   29.60
  10   2   1  661.03   35.10
  10   2   1  672.43   30.10
  10   2   1  643.84   29.40
 -11  -2  -1  123.69   15.90
 -11  -2  -1  133.29   19.30
  11   2   1  134.59   20.10
  11   2   1  156.78   16.10
 -12  -2  -1  186.78   25.00
 -12  -2  -1  182.08   24.30
  12   2   1  208.08   19.50
  12   2   1  213.88   26.10
  12   2   1  201.18   18.80
  11  -3  -1  355.76   17.80
  11  -3  -1  325.07   21.80
  11  -3  -1  346.27   27.60
 -11   3   1  354.36   23.40
 -11   3   1  351.96   28.50
  10  -3  -1   15.30    9.30
  10  -3  -1   13.00    6.50
  10  -3  -1   10.60    4.90
 -10   3   1   15.40    8.80
 -10   3   1   10.50   10.20
 -10   3   1   15.50    8.10
   9  -3  -1  230.28   19.30
   9  -3  -1  242.28   13.20
   9  -3  -1  250.47   16.50
  -9   3   1  266.67   17.20
  -9   3   1  254.17   20.80
  -9   3   1  248.28   30.10
  -9   3   1  235.98   18.40
   8  -3  -1   -2.50    2.70
   8  -3  -1    3.50    4.30
   8  -3  -1   -1.20    4.50
  -8   3   1   -3.50    5.20
  -8   3   1    4.80    4.90
  -8   3   1    0.70    4.90
  -8   3   1   -3.60    3.60
  -8   3   1   -3.20    3.60
   7  -3  -1  631.74   28.50
   7  -3  -1  633.24   24.60
   7  -3  -1  663.13   23.40
   7  -3  -1  634.44   21.50
  -7   3   1  585.04   25.50
  -7   3   1  623.24   29.10
  -7   3   1  644.34   29.10
  -7   3   1  615.14   24.60
  -7   3   1  623.34   25.50
   6  -3  -1  511.05   17.40
   6  -3  -1  496.85   19.80
   6  -3  -1  497.25   25.70
   6  -3  -1  503.05   18.70
   6  -3  -1  505.85   23.00
  -6   3   1  527.55   23.80
  -6   3   1  512.35   21.10
  -6   3   1  489.35   23.40
  -6   3   1  480.55   19.80
  -6   3   1  489.85   20.50
   5  -3  -1 2922.91   78.79
   5  -3  -1 2904.81   71.39
   5  -3  -1 2995.20   73.29
   5  -3  -1 2920.71   78.59
  -5   3   1 2964.60   76.09
  -5   3   1 2942.31   73.49
  -5   3   1 2966.70   79.19
  -5   3   1 3023.30   79.69
  -5   3   1 3047.20   74.99
  -5   3   1 2918.21   75.39
   4  -3  -1 1377.56   37.70
   4  -3  -1 1412.56   35.20
   4  -3  -1 1437.86   41.10
   4  -3  -1 1412.36   36.80
   4  -3  -1 1327.97   40.70
  -4   3   1 1423.06   37.80
  -4   3   1 1373.86   41.00
  -4   3   1 1436.76   36.80
  -4   3   1 1385.76   38.40
  -4   3   1 1393.66   41.80
  -4   3   1 1337.77   40.80
   3  -3  -1 2306.97   56.19
   3  -3  -1 2327.47   55.49
   3  -3  -1 2338.47   58.99
   3  -3  -1 2275.97   53.79
   3  -3  -1 2305.17   58.99
  -3   3   1 2193.58   58.79
  -3   3   1 2309.97   54.69
  -3   3   1 2241.68   56.69
  -3   3   1 2275.77   56.09
  -3   3   1 2355.26   59.19
  -3   3   1 2339.77   57.99
   2  -3  -1 3871.71   89.59
   2  -3  -1 3747.12   89.49
   2  -3  -1 3859.01   85.79
   2  -3  -1 3827.72   86.89
   2  -3  -1 3729.43   88.29
   2  -3  -1 3848.91   86.49
  -2   3   1 3727.63   87.29
  -2   3   1 3787.32   89.59
  -2   3   1 3668.63   87.79
  -2   3   1 3851.31   86.09
  -2   3   1 3826.42   89.79
  -2   3   1 3667.23   89.09
   0  -3  -1 1272.87   35.00
   0  -3  -1 1343.77   34.50
   0  -3  -1 1292.47   33.30
   0  -3  -1 1257.17   33.30
   0  -3  -1 1295.37   34.60
   0   3   1 1288.57   35.00
   0   3   1 1334.77   30.00
   0   3   1 1303.37   30.00
   0   3   1 1294.07   33.80
   0   3   1 1411.86   34.40
   0   3   1 1260.07   32.80
   0   3   1 1371.96   35.20
  -1  -3  -1 2562.84   59.09
  -1  -3  -1 2511.75   63.49
  -1  -3  -1 2408.26   60.29
  -1  -3  -1 2618.84   63.69
   1   3   1 2587.64   57.99
   1   3   1 2624.24   63.29
   1   3   1 2612.84   59.29
   1   3   1 2551.84   61.49
   1   3   1 2494.95   58.09
   1   3   1 2537.75   59.09
   1   3   1 2595.44   60.49
  -2  -3  -1 1433.16   39.30
  -2  -3  -1 1416.36   36.50
  -2  -3  -1 1350.46   34.40
  -2  -3  -1 1460.05   36.70
  -2  -3  -1 1444.96   34.80
  -2  -3  -1 1430.06   32.90
  -2  -3  -1 1469.45   34.60
   2   3   1 1391.76   36.50
   2   3   1 1404.16   32.90
   2   3   1 1419.66   34.60
   2   3   1 1473.55   39.30
   2   3   1 1454.25   39.00
   2   3   1 1371.26   34.80
   2   3   1 1434.26   36.40
  -3  -3  -1  120.49    8.00
  -3  -3  -1  106.79    7.00
  -3  -3  -1  106.99    4.60
  -3  -3  -1   93.39    5.40
  -3  -3  -1  101.79    6.80
  -3  -3  -1  106.89    5.60
   3   3   1  106.29    5.90
   3   3   1   95.09    7.40
   3   3   1  101.99    5.50
   3   3   1  108.59    7.00
   3   3   1  108.99    6.90
   3   3   1  106.89    7.60
  -4  -3  -1  401.36   16.70
  -4  -3  -1  376.96   12.30
  -4  -3  -1  384.46   16.30
  -4  -3  -1  391.16   16.30
  -4  -3  -1  351.96   13.60
  -4  -3  -1  374.46   13.80
   4   3   1  373.36   15.90
   4   3   1  379.16   13.60
   4   3   1  363.36   16.70
   4   3   1  381.86   16.40
   4   3   1  370.46   16.00
  -5  -3  -1 1126.89   34.60
  -5  -3  -1 1111.29   36.30
  -5  -3  -1 1103.69   36.00
  -5  -3  -1 1090.89   30.20
  -5  -3  -1 1122.99   32.40
  -5  -3  -1 1092.39   32.20
   5   3   1 1146.89   36.40
   5   3   1 1144.49   36.20
   5   3   1 1037.80   34.90
   5   3   1 1064.09   34.70
   5   3   1 1032.40   31.20
  -6  -3  -1 2399.66   60.99
  -6  -3  -1 2400.16   63.59
  -6  -3  -1 2422.86   63.49
  -6  -3  -1 2482.95   69.09
   6   3   1 2382.66   67.19
   6   3   1 2332.97   68.09
   6   3   1 2432.96   65.69
   6   3   1 2351.86   62.19
   6   3   1 2337.97   63.79
   6   3   1 2358.96   67.39
  -7  -3  -1  728.63   25.00
  -7  -3  -1  762.72   31.90
  -7  -3  -1  711.83   26.70
  -7  -3  -1  762.62   27.60
  -7  -3  -1  697.53   31.20
   7   3   1  765.62   31.70
   7   3   1  764.82   31.20
   7   3   1  745.73   27.70
   7   3   1  799.22   30.60
  -8  -3  -1  538.55   23.80
  -8  -3  -1  527.85   21.40
  -8  -3  -1  537.65   28.30
  -8  -3  -1  568.64   28.90
   8   3   1  552.24   27.90
   8   3   1  581.94   26.40
   8   3   1  561.14   24.40
   8   3   1  537.75   27.30
   8   3   1  550.34   23.20
  -9  -3  -1  137.19   11.40
  -9  -3  -1  133.69    9.50
  -9  -3  -1  135.29   12.60
  -9  -3  -1  132.49   16.80
   9   3   1  133.49   13.50
   9   3   1  142.09   15.70
   9   3   1  119.79   11.00
   9   3   1  116.29   16.00
 -10  -3  -1  130.39   15.00
 -10  -3  -1  209.08   28.80
 -10  -3  -1  141.19   13.60
 -10  -3  -1  127.59   10.40
  10   3   1  132.79   11.00
  10   3   1  145.39   16.00
  10   3   1  117.79   15.90
  10   3   1  141.79   14.70
 -11  -3  -1    6.80    7.50
 -11  -3  -1    0.80    7.60
 -11  -3  -1    3.90    5.50
  11   3   1    2.40    6.70
  11   3   1    2.20    8.90
  11   3   1    9.60    7.40
 -12  -3  -1  219.38   27.90
  12   3   1  224.08   20.40
  12   3   1  184.08   33.70
  12   3   1  209.78   20.10
  11  -4  -1   74.49    8.20
  11  -4  -1   86.99   16.20
 -11   4   1   84.89   15.90
 -11   4   1   83.69   12.90
  10  -4  -1  197.18   20.20
  10  -4  -1  172.58   15.20
  10  -4  -1  200.68   11.60
 -10   4   1  207.68   20.80
 -10   4   1  191.58   19.50
 -10   4   1  164.18   15.60
   9  -4  -1  343.47   23.60
   9  -4  -1  351.06   19.60
   9  -4  -1  353.46   15.00
  -9   4   1  388.06   21.00
  -9   4   1  288.17   23.90
  -9   4   1  362.86   24.40
   8  -4  -1  325.37   17.20
   8  -4  -1  295.57   13.00
   8  -4  -1  301.87   20.50
  -8   4   1  313.67   21.20
  -8   4   1  313.27   22.20
  -8   4   1  311.07   20.20
  -8   4   1  307.77   17.60
   7  -4  -1  760.32   32.20
   7  -4  -1  797.42   23.60
   7  -4  -1  797.02   27.80
   7  -4  -1  752.12   26.00
  -7   4   1  752.62   28.00
  -7   4   1  764.52   33.00
  -7   4   1  750.62   30.80
  -7   4   1  784.02   29.40
  -7   4   1  789.32   33.00
   6  -4  -1  735.43   21.40
   6  -4  -1  701.83   24.80
   6  -4  -1  735.83   29.20
   6  -4  -1  731.33   29.00
   6  -4  -1  710.23   23.80
  -6   4   1  732.13   29.90
  -6   4   1  721.63   29.30
  -6   4   1  761.22   28.90
  -6   4   1  744.93   25.70
  -6   4   1  722.23   26.30
  -6   4   1  692.33   26.70
   5  -4  -1  749.82   27.70
   5  -4  -1  761.62   24.40
   5  -4  -1  766.72   27.90
   5  -4  -1  773.32   21.00
  -5   4   1  729.23   27.70
  -5   4   1  748.53   24.60
  -5   4   1  756.72   28.30
  -5   4   1  763.52   25.50
  -5   4   1  767.62   28.20
  -5   4   1  742.03   26.20
   4  -4  -1  450.45   15.70
   4  -4  -1  433.76   18.10
   4  -4  -1  473.85   18.60
   4  -4  -1  450.85   15.00
   4  -4  -1  445.46   12.80
  -4   4   1  460.25   18.70
  -4   4   1  466.85   16.90
  -4   4   1  435.56   17.40
  -4   4   1  451.45   19.10
  -4   4   1  449.06   15.90
  -4   4   1  472.15   14.20
  -4   4   1  426.66   18.20
   3  -4  -1 3063.09   76.09
   3  -4  -1 3080.79   72.19
   3  -4  -1 3106.19   76.19
   3  -4  -1 3052.79   72.89
   3  -4  -1 2991.70   73.99
   3  -4  -1 3115.49   70.09
  -3   4   1 3074.19   78.19
  -3   4   1 3061.49   76.19
  -3   4   1 3083.79   75.79
  -3   4   1 3059.39   70.79
  -3   4   1 3034.40   73.89
  -3   4   1 3055.19   73.19
  -3   4   1 3133.09   76.69
   2  -4  -1 2976.70   72.39
   2  -4  -1 3013.90   72.29
   2  -4  -1 3009.00   70.99
   2  -4  -1 3000.20   69.39
   2  -4  -1 3132.29   69.29
   2  -4  -1 2997.20   76.89
   2  -4  -1 3072.09   72.39
  -2   4   1 3060.39   72.49
  -2   4   1 2997.20   68.69
  -2   4   1 3097.29   70.79
  -2   4   1 2962.70   70.09
  -2   4   1 2896.31   72.59
  -2   4   1 3001.50   75.69
  -2   4   1 3016.80   72.59
  -2   4   1 3004.00   70.79
   1  -4  -1 3254.37   75.29
   1  -4  -1 3303.27   81.99
   1  -4  -1 3181.88   78.09
   1  -4  -1 3410.66   78.69
  -1   4   1 3217.68   74.09
  -1   4   1 3289.17   75.69
  -1   4   1 3202.08   80.29
  -1   4   1 3310.67   77.29
  -1   4   1 3355.76   78.29
  -1   4   1 3231.88   76.99
  -1   4   1 3230.98   80.79
  -1   4   1 3269.47   73.89
  -1   4   1 3303.67   81.09
   0  -4  -1  255.17   10.60
   0  -4  -1  273.07   10.50
   0  -4  -1  256.57   11.60
   0  -4  -1  259.07   12.00
   0  -4  -1  273.47   11.40
   0   4   1  264.87    8.30
   0   4   1  275.77   12.30
   0   4   1  275.97   10.20
   0   4   1  267.97   11.10
   0   4   1  253.77   11.00
  -1  -4  -1 3395.76   79.69
  -1  -4  -1 3356.46   83.09
  -1  -4  -1 3506.75   87.19
  -1  -4  -1 3300.57   85.69
   1   4   1 3630.14   83.39
   1   4   1 3488.55   78.49
   1   4   1 3494.55   78.49
   1   4   1 3522.65   78.49
   1   4   1 3462.85   85.49
   1   4   1 3566.64   79.89
   1   4   1 3561.14   83.89
   1   4   1 3552.94   80.09
   1   4   1 3410.86   85.79
   1   4   1 3654.13   86.79
  -2  -4  -1  446.66   14.30
  -2  -4  -1  448.06   12.40
  -2  -4  -1  459.55   12.30
  -2  -4  -1  463.15   14.70
  -2  -4  -1  454.55   17.90
  -2  -4  -1  458.15   14.60
   2   4   1  461.95   14.60
   2   4   1  448.76   17.80
   2   4   1  445.86   17.10
   2   4   1  453.85   13.20
   2   4   1  462.85   13.00
   2   4   1  463.95   14.40
  -3  -4  -1 4848.81  116.89
  -3  -4  -1 4869.91  117.09
  -3  -4  -1 4859.91  120.29
  -3  -4  -1 4749.22  113.69
  -3  -4  -1 5034.10  111.29
  -3  -4  -1 4922.71  113.99
  -3  -4  -1 4955.20  113.69
   3   4   1 4994.70  114.79
   3   4   1 4809.02  113.89
   3   4   1 5017.60  117.19
   3   4   1 5090.49  120.79
   3   4   1 5029.50  120.49
   3   4   1 4779.12  116.49
  -4  -4  -1    3.60    2.50
  -4  -4  -1    1.70    2.00
  -4  -4  -1    4.30    2.20
  -4  -4  -1    1.40    3.00
  -4  -4  -1    1.20    1.30
   4   4   1   -1.70    2.30
   4   4   1    6.90    2.70
   4   4   1   -1.10    1.60
   4   4   1    3.10    1.90
   4   4   1    1.80    2.00
   4   4   1    2.30    3.10
  -5  -4  -1 3088.79   77.69
  -5  -4  -1 3190.88   82.99
  -5  -4  -1 3145.09   74.79
  -5  -4  -1 3147.39   82.49
  -5  -4  -1 3114.79   82.09
   5   4   1 3100.79   81.59
   5   4   1 3017.70   77.09
   5   4   1 3209.48   83.09
   5   4   1 3134.99   83.49
   5   4   1 3114.79   82.29
   5   4   1 3110.19   82.39
  -6  -4  -1   19.20    5.60
  -6  -4  -1   29.50    6.80
  -6  -4  -1   18.80    4.70
  -6  -4  -1   15.10    3.50
  -6  -4  -1   14.30    4.10
   6   4   1   26.10    6.00
   6   4   1   25.90    6.10
   6   4   1   13.30    3.90
   6   4   1   25.20    5.10
   6   4   1   25.40    6.40
   6   4   1   25.30    6.40
  -7  -4  -1  713.53   23.80
  -7  -4  -1  774.02   32.00
  -7  -4  -1  706.93   26.10
  -7  -4  -1  728.03   26.80
   7   4   1  721.93   28.80
   7   4   1  735.93   27.50
   7   4   1  674.33   29.60
   7   4   1  697.83   30.40
   7   4   1  732.93   25.90
   7   4   1  762.12   30.90
  -8  -4  -1   85.09    8.30
  -8  -4  -1  107.69   10.70
  -8  -4  -1  111.69   15.50
  -8  -4  -1  124.19   15.70
   8   4   1  108.19   13.50
   8   4   1  102.49   10.30
   8   4   1  131.59   16.10
   8   4   1  104.39    9.50
   8   4   1  104.39   11.30
   8   4   1  113.79   14.70
  -9  -4  -1  228.68   20.10
  -9  -4  -1  242.18   14.20
  -9  -4  -1  244.28   16.40
   9   4   1  218.58   17.40
   9   4   1  235.68   16.00
   9   4   1  264.47   20.80
   9   4   1  209.38   18.90
 -10  -4  -1   98.59    8.50
 -10  -4  -1   92.99   12.80
 -10  -4  -1   96.79   16.80
  10   4   1  107.49   21.10
  10   4   1  110.39   14.20
  10   4   1  102.79   16.20
  10   4   1  100.19   12.30
 -11  -4  -1  307.67   26.60
 -11  -4  -1  281.97   12.80
 -11  -4  -1  284.67   20.80
  11   4   1  286.57   21.80
  11   4   1  301.87   25.60
  11   4   1  277.47   21.10
 -12  -4  -1  363.66   35.10
 -12  -4  -1  245.38   27.00
  12   4   1  289.77   27.20
  12   4   1  239.88   21.90
  12   4   1  253.07   22.10
  11  -5  -1   22.70    7.80
  11  -5  -1    4.60    3.80
  11  -5  -1   10.30   10.10
  11  -5  -1   13.60    7.70
 -11   5   1   13.40    9.40
 -11   5   1   22.30   15.30
  10  -5  -1  409.66   27.40
  10  -5  -1  420.36   15.20
 -10   5   1  447.66   24.60
 -10   5   1  405.86   28.00
   9  -5  -1    9.90    3.00
   9  -5  -1    4.10    5.40
   9  -5  -1    7.10    5.60
   9  -5  -1    5.00    6.30
  -9   5   1   13.50    6.80
  -9   5   1    6.50    8.50
  -9   5   1    6.00    5.20
  -9   5   1    1.80    8.50
   8  -5  -1  947.61   32.80
   8  -5  -1  913.91   37.90
   8  -5  -1  937.01   31.00
   8  -5  -1  915.41   25.90
  -8   5   1  893.81   42.00
  -8   5   1  971.40   40.40
  -8   5   1  917.01   33.70
  -8   5   1  918.81   38.90
   7  -5  -1   66.89    8.10
   7  -5  -1   62.39    7.20
   7  -5  -1   68.49    4.80
   7  -5  -1   67.99   10.40
   7  -5  -1   64.69   12.10
  -7   5   1   77.79   10.30
  -7   5   1   66.69    8.60
  -7   5   1   63.29   11.20
  -7   5   1   67.59   10.90
  -7   5   1   65.19   10.30
  -7   5   1   66.89    9.30
   6  -5  -1 1607.44   38.80
   6  -5  -1 1540.85   42.80
   6  -5  -1 1549.74   49.20
   6  -5  -1 1626.74   44.50
   6  -5  -1 1548.55   49.30
  -6   5   1 1607.84   49.60
  -6   5   1 1575.14   45.20
  -6   5   1 1532.55   50.09
  -6   5   1 1546.15   50.29
  -6   5   1 1540.95   46.10
  -6   5   1 1586.24   49.99
   5  -5  -1   54.39    3.20
   5  -5  -1   44.80    5.50
   5  -5  -1   56.09    5.20
   5  -5  -1   53.69    7.30
   5  -5  -1   57.19    6.60
   5  -5  -1   59.89    8.50
  -5   5   1   60.29    8.00
  -5   5   1   51.09    8.10
  -5   5   1   63.69    8.80
  -5   5   1   46.10    6.10
  -5   5   1   44.70    6.70
  -5   5   1   45.40    5.80
   4  -5  -1  815.12   25.50
   4  -5  -1  841.82   23.40
   4  -5  -1  841.32   27.70
   4  -5  -1  840.82   27.80
  -4   5   1  779.82   27.70
  -4   5   1  888.31   27.80
  -4   5   1  820.22   21.30
  -4   5   1  853.51   28.20
  -4   5   1  859.31   24.90
  -4   5   1  804.92   29.60
   3  -5  -1  247.28    8.40
   3  -5  -1  244.18    8.70
   3  -5  -1  229.98   10.90
   3  -5  -1  260.27   14.40
   3  -5  -1  233.58   10.60
   3  -5  -1  254.87   11.40
  -3   5   1  236.68    9.30
  -3   5   1  252.47    7.20
  -3   5   1  246.18   10.10
  -3   5   1  266.77   11.80
  -3   5   1  248.48    8.50
  -3   5   1  249.38   11.80
  -3   5   1  259.47   13.70
  -3   5   1  263.37   11.90
   2  -5  -1 2126.09   51.89
   2  -5  -1 2099.29   51.89
   2  -5  -1 2139.09   47.60
   2  -5  -1 2112.29   53.49
   2  -5  -1 2113.29   58.99
   2  -5  -1 2039.00   52.29
  -2   5   1 2150.18   57.59
  -2   5   1 2086.19   53.29
  -2   5   1 2135.09   52.49
  -2   5   1 2112.29   52.19
  -2   5   1 2116.29   52.59
  -2   5   1 2097.29   49.90
  -2   5   1 2038.80   50.39
  -2   5   1 2110.99   48.60
  -2   5   1 2141.69   52.19
   1  -5  -1  257.17   13.70
   1  -5  -1  275.37   11.30
   1  -5  -1  267.37    8.00
   1  -5  -1  261.37    7.90
   1  -5  -1  256.17   11.40
  -1   5   1  263.87    6.90
  -1   5   1  263.07   13.20
  -1   5   1  275.87   13.00
  -1   5   1  259.97    7.00
  -1   5   1  259.17    8.50
  -1   5   1  279.07   13.30
  -1   5   1  276.37   10.50
  -1   5   1  264.07    8.40
  -1   5   1  267.17   11.40
  -1   5   1  265.77    9.90
   0  -5  -1  294.57   12.70
   0  -5  -1  324.67   12.60
   0  -5  -1  304.47   14.10
   0  -5  -1  301.97   14.40
   0  -5  -1  299.17   13.30
   0   5   1  304.27   13.10
   0   5   1  290.87   14.00
   0   5   1  305.77   14.60
   0   5   1  293.17   13.10
   0   5   1  293.27   11.70
   0   5   1  315.27    9.70
  -1  -5  -1  664.13   16.50
  -1  -5  -1  662.83   21.40
  -1  -5  -1  683.13   16.70
  -1  -5  -1  633.04   23.20
  -1  -5  -1  696.53   24.70
   1   5   1  657.73   23.40
   1   5   1  660.73   17.00
   1   5   1  674.73   17.20
   1   5   1  668.43   21.40
   1   5   1  673.03   16.40
   1   5   1  677.03   22.10
   1   5   1  626.44   23.00
   1   5   1  661.83   21.30
   1   5   1  705.83   24.70
  -2  -5  -1 4378.66  104.49
  -2  -5  -1 4282.87  108.89
  -2  -5  -1 4409.26  102.49
  -2  -5  -1 4465.75  102.29
  -2  -5  -1 4409.76  110.59
   2   5   1 4414.36  100.49
   2   5   1 4275.67  108.89
   2   5   1 4450.05  100.69
   2   5   1 4495.85  107.89
   2   5   1 4404.96  102.29
   2   5   1 4268.97  102.39
  -3  -5  -1 1355.46   30.90
  -3  -5  -1 1305.27   36.10
  -3  -5  -1 1333.37   33.90
  -3  -5  -1 1391.26   42.00
  -3  -5  -1 1391.76   37.70
  -3  -5  -1 1328.97   33.70
  -3  -5  -1 1393.76   37.30
   3   5   1 1308.27   40.90
   3   5   1 1402.06   35.40
   3   5   1 1390.96   37.60
   3   5   1 1277.27   41.20
   3   5   1 1360.66   37.10
   3   5   1 1348.57   34.70
  -4  -5  -1 2186.28   53.99
  -4  -5  -1 2095.89   57.79
  -4  -5  -1 2090.09   50.79
  -4  -5  -1 2164.48   54.19
  -4  -5  -1 2204.88   58.69
  -4  -5  -1 2130.79   54.19
  -4  -5  -1 2189.88   61.69
   4   5   1 2146.59   62.09
   4   5   1 2144.29   57.69
   4   5   1 2217.98   54.59
   4   5   1 2191.48   58.39
   4   5   1 2201.08   55.49
   4   5   1 2236.58   61.89
  -5  -5  -1  527.65   22.90
  -5  -5  -1  533.75   22.30
  -5  -5  -1  507.95   15.60
  -5  -5  -1  514.65   18.10
  -5  -5  -1  515.25   17.10
  -5  -5  -1  543.35   18.70
  -5  -5  -1  516.75   21.70
   5   5   1  524.85   19.70
   5   5   1  505.85   23.10
   5   5   1  531.35   18.40
   5   5   1  518.15   21.30
   5   5   1  510.75   21.60
   5   5   1  517.95   23.40
  -6  -5  -1  323.07   14.40
  -6  -5  -1  296.07   17.10
  -6  -5  -1  306.07   17.80
  -6  -5  -1  300.57   11.70
  -6  -5  -1  315.27   14.50
   6   5   1  293.27   17.90
   6   5   1  290.37   17.00
   6   5   1  299.27   13.80
   6   5   1  311.87   15.20
   6   5   1  285.17   17.60
   6   5   1  294.57   16.70
  -7  -5  -1  517.55   18.60
  -7  -5  -1  579.14   27.20
  -7  -5  -1  574.54   22.40
  -7  -5  -1  542.45   21.70
   7   5   1  534.75   25.30
   7   5   1  544.45   25.70
   7   5   1  533.25   25.90
   7   5   1  526.75   23.80
   7   5   1  512.75   25.80
   7   5   1  565.64   23.20
  -8  -5  -1  127.09    9.10
  -8  -5  -1  146.29   12.20
  -8  -5  -1  133.59   14.60
  -8  -5  -1  145.19   13.10
   8   5   1  137.69   14.00
   8   5   1  155.38   12.40
   8   5   1  155.28   13.80
   8   5   1  141.99   14.40
   8   5   1  163.18   15.20
  -9  -5  -1  533.85   30.40
  -9  -5  -1  554.94   25.30
  -9  -5  -1  523.65   27.80
  -9  -5  -1  521.25   21.40
   9   5   1  541.05   25.80
   9   5   1  544.95   29.90
   9   5   1  557.54   27.00
   9   5   1  558.24   30.00
   9   5   1  532.65   28.40
 -10  -5  -1   23.50    7.50
 -10  -5  -1   34.40    5.10
 -10  -5  -1   34.40    4.90
 -10  -5  -1   31.50   10.60
 -10  -5  -1   17.20    6.50
  10   5   1   36.80    8.70
  10   5   1   30.80    9.30
  10   5   1   29.30    9.80
  10   5   1   41.60   11.40
 -11  -5  -1  554.54   26.60
 -11  -5  -1  627.04   37.70
 -11  -5  -1  608.44   29.70
  11   5   1  602.34   35.70
  11   5   1  579.14   32.20
  11   5   1  634.84   31.40
  11  -6  -1  185.58   16.50
  11  -6  -1  198.68   23.80
  11  -6  -1  184.78   15.90
 -11   6   1  153.28   19.90
 -11   6   1  139.99   19.00
  10  -6  -1  189.98   14.40
  10  -6  -1  124.09   16.50
 -10   6   1  159.38   15.90
 -10   6   1  103.29   15.10
   9  -6  -1  178.48   13.20
   9  -6  -1  217.18   14.90
   9  -6  -1  195.38   18.50
   9  -6  -1  211.28   14.10
  -9   6   1  181.28   18.10
  -9   6   1  209.08   15.90
  -9   6   1  162.48   19.10
   8  -6  -1  453.85   25.10
   8  -6  -1  463.85   20.80
   8  -6  -1  458.75   18.90
  -8   6   1  423.06   26.40
  -8   6   1  431.06   26.30
  -8   6   1  444.86   21.40
   7  -6  -1  847.12   33.80
   7  -6  -1  874.81   29.70
   7  -6  -1  795.62   33.20
   7  -6  -1  865.71   27.20
  -7   6   1  800.22   30.80
  -7   6   1  813.62   32.30
  -7   6   1  877.01   35.70
  -7   6   1  839.02   36.10
  -7   6   1  859.41   34.50
  -7   6   1  804.82   29.50
   6  -6  -1  353.46   13.80
   6  -6  -1  308.77   17.70
   6  -6  -1  327.07   17.90
   6  -6  -1  337.67   15.70
  -6   6   1  351.76   19.00
  -6   6   1  329.07   20.30
  -6   6   1  346.77   15.80
  -6   6   1  341.77   23.90
  -6   6   1  300.37   15.90
   5  -6  -1 1296.77   40.10
   5  -6  -1 1259.17   37.10
   5  -6  -1 1237.18   33.90
   5  -6  -1 1246.88   39.60
   5  -6  -1 1256.57   34.60
  -5   6   1 1296.07   36.60
  -5   6   1 1250.67   43.40
  -5   6   1 1263.97   40.90
  -5   6   1 1270.07   37.60
  -5   6   1 1285.07   39.80
  -5   6   1 1241.08   40.20
   4  -6  -1 1075.69   28.20
   4  -6  -1 1108.99   39.00
   4  -6  -1 1069.69   33.20
   4  -6  -1 1113.09   33.60
   4  -6  -1 1093.79   32.40
   4  -6  -1 1074.99   28.70
  -4   6   1 1070.09   34.10
  -4   6   1 1068.49   37.60
  -4   6   1 1097.39   33.80
  -4   6   1 1056.69   31.50
  -4   6   1 1083.19   30.40
  -4   6   1 1050.79   33.60
   3  -6  -1  816.62   20.20
   3  -6  -1  745.13   34.00
   3  -6  -1  818.22   24.80
   3  -6  -1  803.72   25.40
   3  -6  -1  814.02   20.10
   3  -6  -1  817.92   24.80
  -3   6   1  820.92   25.60
  -3   6   1  848.02   23.20
  -3   6   1  785.82   22.40
  -3   6   1  818.22   23.40
  -3   6   1  788.42   29.60
  -3   6   1  791.52   25.80
  -3   6   1  768.62   24.90
   2  -6  -1  436.56   16.70
   2  -6  -1  445.06   14.30
   2  -6  -1  415.46   20.30
  -2   6   1  462.05   16.50
  -2   6   1  453.65   15.00
  -2   6   1  474.65   20.10
  -2   6   1  464.35   20.30
  -2   6   1  440.26   12.80
  -2   6   1  460.05   16.30
  -2   6   1  458.35   15.40
  -2   6   1  470.45   15.00
  -2   6   1  469.05   13.60
   1  -6  -1  101.69    8.10
   1  -6  -1   89.89    7.10
   1  -6  -1   99.19    7.20
   1  -6  -1  102.29    9.30
  -1   6   1  100.89    8.50
  -1   6   1  114.99    7.70
  -1   6   1   94.89    2.90
  -1   6   1   95.89    6.20
  -1   6   1  104.09    9.00
  -1   6   1  104.79    4.50
  -1   6   1   87.09    8.20
  -1   6   1   98.59    3.00
  -1   6   1   97.59    5.80
  -1   6   1  103.99    4.50
   0  -6  -1 2253.77   59.69
   0  -6  -1 2305.37   60.59
   0  -6  -1 2204.48   61.69
   0  -6  -1 2268.67   62.49
   0  -6  -1 2232.08   58.39
   0   6   1 2318.17   60.59
   0   6   1 2151.38   57.29
   0   6   1 2228.48   60.29
   0   6   1 2166.88   62.79
   0   6   1 2355.26   62.39
   0   6   1 2286.87   57.69
   0   6   1 2280.87   54.09
  -1  -6  -1   73.99    7.30
  -1  -6  -1   63.29    7.40
  -1  -6  -1   62.79    6.00
   1   6   1   61.09    5.90
   1   6   1   58.59    3.00
   1   6   1   66.29    3.10
   1   6   1   58.39    5.60
   1   6   1   60.69    3.10
   1   6   1   64.79    6.90
   1   6   1   59.29    6.80
   1   6   1   59.49    6.00
   1   6   1   72.49    7.80
  -2  -6  -1 4891.81  109.39
  -2  -6  -1 4353.96  119.59
  -2  -6  -1 4681.73  113.49
  -2  -6  -1 4669.13  118.19
   2   6   1 4745.83  118.59
   2   6   1 4771.42  117.19
   2   6   1 4682.03  116.49
   2   6   1 4710.63  109.69
   2   6   1 4639.64  107.99
   2   6   1 4689.83  109.99
   2   6   1 4795.72  107.89
   2   6   1 4828.52  114.89
   2   6   1 4896.91  112.99
  -3  -6  -1  103.29    7.30
  -3  -6  -1  126.89   11.20
  -3  -6  -1  103.79    6.70
  -3  -6  -1  103.09    4.40
  -3  -6  -1  104.39    7.00
  -3  -6  -1   92.39    9.20
  -3  -6  -1   99.89    4.50
   3   6   1  112.79    9.40
   3   6   1  118.49    7.40
   3   6   1   94.49    5.70
   3   6   1  109.79    5.80
   3   6   1  106.19    6.80
   3   6   1  116.99   11.90
  -4  -6  -1 1994.70   55.19
  -4  -6  -1 2082.19   56.09
  -4  -6  -1 2068.09   50.79
  -4  -6  -1 2068.69   47.00
  -4  -6  -1 2010.90   50.99
  -4  -6  -1 1982.10   53.29
   4   6   1 2059.89   60.89
   4   6   1 2071.89   53.09
   4   6   1 2252.37   58.19
   4   6   1 2027.30   51.99
   4   6   1 2056.49   60.19
   4   6   1 2047.60   55.29
  -5  -6  -1    0.50    2.10
  -5  -6  -1    2.00    2.00
  -5  -6  -1    0.10    1.30
  -5  -6  -1    4.30    2.50
  -5  -6  -1    2.10    2.60
  -5  -6  -1   -0.50    2.20
   5   6   1   -1.50    3.30
   5   6   1   -0.90    2.00
   5   6   1    3.60    2.80
   5   6   1    2.00    3.10
   5   6   1   -1.70    2.20
   5   6   1    1.60    2.30
  -6  -6  -1 1157.48   39.10
  -6  -6  -1 1112.09   33.50
  -6  -6  -1 1149.78   30.00
  -6  -6  -1 1165.58   34.20
  -6  -6  -1 1080.59   32.20
  -6  -6  -1 1139.89   39.60
   6   6   1 1113.39   40.90
   6   6   1 1085.29   38.70
   6   6   1 1093.19   40.70
   6   6   1 1092.59   33.90
   6   6   1 1182.98   36.10
  -7  -6  -1   82.49    6.90
  -7  -6  -1   90.69    8.70
  -7  -6  -1   68.79   12.00
  -7  -6  -1   80.59   11.10
  -7  -6  -1   79.59    8.70
  -7  -6  -1   80.49    6.10
   7   6   1   73.59   11.20
   7   6   1   88.49   10.20
   7   6   1  109.69   13.50
   7   6   1   95.69    9.50
   7   6   1  104.69   12.80
   7   6   1   61.49   10.20
  -8  -6  -1  843.32   30.60
  -8  -6  -1  822.62   25.90
  -8  -6  -1  810.12   29.80
  -8  -6  -1  896.31   37.80
  -8  -6  -1  859.51   26.80
   8   6   1  815.82   35.10
   8   6   1  856.51   36.70
   8   6   1  799.92   34.90
   8   6   1  830.22   35.70
   8   6   1  856.81   32.20
  -9  -6  -1   67.59   10.20
  -9  -6  -1   64.19   10.00
  -9  -6  -1   74.59    8.30
  -9  -6  -1   63.49   12.30
  -9  -6  -1   73.19    6.80
   9   6   1   63.59    9.70
   9   6   1   56.79   11.30
   9   6   1   80.79   15.30
   9   6   1   82.59   14.00
 -10  -6  -1  413.56   28.90
 -10  -6  -1  426.36   14.10
 -10  -6  -1  423.96   14.40
 -10  -6  -1  398.66   18.90
 -10  -6  -1  396.86   22.60
  10   6   1  439.76   26.80
  10   6   1  366.86   24.60
  10   6   1  412.96   24.10
  10   6   1  377.96   26.60
 -11  -6  -1  144.99   20.90
 -11  -6  -1  156.18   17.10
  11   6   1  159.18   19.60
  11   6   1  196.68   17.80
  11   6   1  156.48   20.00
  10  -7  -1   39.30   13.60
  10  -7  -1   36.00   10.60
  10  -7  -1   31.40   11.40
 -10   7   1   25.90    9.60
 -10   7   1   36.90    9.50
   9  -7  -1  626.84   25.00
   9  -7  -1  632.34   27.10
   9  -7  -1  607.74   32.00
  -9   7   1  609.74   34.40
  -9   7   1  647.64   28.60
  -9   7   1  688.63   34.10
   8  -7  -1  127.69   10.30
   8  -7  -1   97.59    8.80
   8  -7  -1   83.19   12.30
   8  -7  -1   98.19    9.90
  -8   7   1   91.89   18.30
  -8   7   1   88.69   13.50
  -8   7   1  106.49   10.90
  -8   7   1  109.59   16.00
   7  -7  -1  733.03   23.40
   7  -7  -1  700.63   30.10
   7  -7  -1  728.13   26.90
   7  -7  -1  732.63   35.70
   7  -7  -1  742.53   24.50
  -7   7   1  671.83   26.40
  -7   7   1  652.63   30.80
  -7   7   1  669.83   27.60
  -7   7   1  689.53   30.70
   6  -7  -1  152.98    8.50
   6  -7  -1  156.28   12.40
   6  -7  -1  161.48   15.70
   6  -7  -1  153.58   10.90
   6  -7  -1  161.38    9.70
  -6   7   1  118.69   14.60
  -6   7   1  141.69   12.30
  -6   7   1  151.18   12.80
  -6   7   1  131.79   10.60
  -6   7   1  158.58   10.30
   5  -7  -1  952.80   33.60
   5  -7  -1  872.11   31.20
   5  -7  -1  950.30   25.90
   5  -7  -1  926.11   31.40
   5  -7  -1  916.91   37.80
   5  -7  -1  919.31   25.20
  -5   7   1  902.51   29.50
  -5   7   1  918.11   36.40
  -5   7   1  912.81   31.90
  -5   7   1  894.91   28.30
  -5   7   1  882.61   31.70
  -5   7   1  907.81   32.60
   4  -7  -1   11.60    3.80
   4  -7  -1    9.70    2.00
   4  -7  -1    6.80    1.60
   4  -7  -1    9.50    4.50
   4  -7  -1    0.70    2.10
   4  -7  -1   10.10    3.50
  -4   7   1    7.50    3.50
  -4   7   1   10.50    3.70
  -4   7   1    8.90    2.00
  -4   7   1    6.80    2.60
  -4   7   1    4.00    2.90
  -4   7   1    4.50    4.60
  -4   7   1    9.90    2.90
   3  -7  -1  228.08   10.30
   3  -7  -1  214.48   15.40
   3  -7  -1  213.48   11.60
  -3   7   1  208.98    9.30
  -3   7   1  218.38   10.20
  -3   7   1  205.48   14.20
  -3   7   1  219.68   10.80
  -3   7   1  222.18   10.60
  -3   7   1  214.88    8.70
  -3   7   1  212.68   11.40
   2  -7  -1  409.96   17.00
   2  -7  -1  406.46   24.50
   2  -7  -1  423.66   13.30
  -2   7   1  443.26   20.50
  -2   7   1  437.76   13.70
  -2   7   1  432.86   12.90
  -2   7   1  407.76   15.10
  -2   7   1  406.26   12.10
  -2   7   1  452.15   17.20
  -2   7   1  431.26   14.20
  -2   7   1  414.56   20.60
  -2   7   1  440.46   16.20
   1  -7  -1 2590.14   72.59
   1  -7  -1 2395.66   66.59
   1  -7  -1 2489.15   68.19
   1  -7  -1 2586.34   66.59
  -1   7   1 2533.75   63.29
  -1   7   1 2570.24   59.29
  -1   7   1 2591.24   67.49
  -1   7   1 2646.24   75.69
  -1   7   1 2537.85   62.89
  -1   7   1 2605.64   59.49
  -1   7   1 2509.05   64.19
   0  -7  -1 1051.29   34.50
   0  -7  -1 1026.30   36.20
   0  -7  -1 1060.79   33.80
   0  -7  -1 1060.59   36.10
   0  -7  -1 1064.99   32.50
   0   7   1 1086.49   37.40
   0   7   1 1033.40   31.40
   0   7   1 1037.50   34.20
   0   7   1 1052.49   27.90
   0   7   1 1089.99   36.20
   0   7   1 1037.40   31.40
   0   7   1 1056.39   34.40
  -1  -7  -1 1957.00   58.09
  -1  -7  -1 2021.00   55.99
  -1  -7  -1 2000.00   60.19
   1   7   1 1984.60   48.00
   1   7   1 1983.90   55.49
   1   7   1 2196.68   59.99
   1   7   1 1970.60   60.09
   1   7   1 2070.89   47.30
   1   7   1 2094.19   47.40
   1   7   1 2049.40   55.79
   1   7   1 1988.10   58.19
   1   7   1 2113.69   55.29
  -2  -7  -1  702.63   19.30
  -2  -7  -1  698.53   19.50
  -2  -7  -1  683.93   24.50
  -2  -7  -1  706.23   29.60
  -2  -7  -1  698.33   27.80
   2   7   1  737.73   28.50
   2   7   1  739.53   24.10
   2   7   1  669.03   25.70
   2   7   1  657.43   18.30
   2   7   1  699.13   20.20
   2   7   1  699.93   21.00
   2   7   1  700.23   27.80
   2   7   1  739.33   31.30
   2   7   1  689.63   18.60
  -3  -7  -1 1903.51   53.49
  -3  -7  -1 2043.00   63.29
  -3  -7  -1 2036.60   51.49
  -3  -7  -1 1962.70   50.79
  -3  -7  -1 1949.60   59.09
   3   7   1 2147.09   60.59
   3   7   1 1982.80   51.09
   3   7   1 1910.11   48.60
   3   7   1 1986.20   63.09
   3   7   1 1934.01   49.20
   3   7   1 1931.01   51.39
  -4  -7  -1  356.66   15.80
  -4  -7  -1  344.77   11.40
  -4  -7  -1  352.06   15.30
  -4  -7  -1  346.77   11.30
  -4  -7  -1  359.96   21.70
  -4  -7  -1  365.66   19.90
  -4  -7  -1  334.67   15.00
   4   7   1  348.77   18.90
   4   7   1  351.56   15.10
   4   7   1  336.07   19.40
   4   7   1  359.56   14.80
   4   7   1  333.97   15.40
   4   7   1  336.07   13.50
  -5  -7  -1  220.68   13.70
  -5  -7  -1  226.38   11.70
  -5  -7  -1  239.18   10.10
  -5  -7  -1  219.88   13.10
  -5  -7  -1  228.58   10.40
   5   7   1  232.78   11.20
   5   7   1  206.68   11.50
   5   7   1  233.68   13.30
   5   7   1  244.78   16.70
   5   7   1  219.18   15.70
   5   7   1  225.18   13.70
  -6  -7  -1  488.45   19.20
  -6  -7  -1  475.25   22.50
  -6  -7  -1  493.75   14.40
  -6  -7  -1  505.95   23.50
  -6  -7  -1  501.75   19.60
  -6  -7  -1  491.75   18.70
   6   7   1  503.85   20.50
   6   7   1  486.95   19.00
   6   7   1  547.85   26.50
   6   7   1  505.65   22.40
   6   7   1  485.75   25.40
   6   7   1  501.05   23.30
  -7  -7  -1  278.77   21.20
  -7  -7  -1  251.57   12.30
  -7  -7  -1  233.48   16.90
  -7  -7  -1  260.07   13.50
  -7  -7  -1  260.87   13.80
  -7  -7  -1  262.27   10.10
   7   7   1  256.97   17.20
   7   7   1  226.88   18.60
   7   7   1  267.87   19.30
   7   7   1  224.08   13.10
   7   7   1  243.68   16.80
   7   7   1  257.37   14.90
  -8  -7  -1  756.92   24.90
  -8  -7  -1  776.42   35.20
  -8  -7  -1  753.22   27.80
  -8  -7  -1  761.02   28.40
  -8  -7  -1  756.02   23.50
   8   7   1  747.63   35.30
   8   7   1  800.52   31.00
   8   7   1  810.72   35.00
   8   7   1  760.62   33.60
  -9  -7  -1   36.70    5.60
  -9  -7  -1   22.30    6.90
  -9  -7  -1   35.50   10.80
  -9  -7  -1   29.40    7.60
  -9  -7  -1   33.10    5.50
   9   7   1   33.70    9.00
   9   7   1   33.60   10.60
   9   7   1   27.00    9.50
   9   7   1   30.50   10.70
   9   7   1   22.20    7.70
 -10  -7  -1  732.33   30.90
 -10  -7  -1  724.43   38.40
 -10  -7  -1  678.53   24.70
  10   7   1  745.93   33.20
  10   7   1  757.72   37.80
  10   7   1  656.33   35.00
 -11  -7  -1   71.09   12.40
 -11  -7  -1   84.79   16.60
  11   7   1   85.59   13.60
  11   7   1   69.19   15.30
  11   7   1  107.79   17.70
  10  -8  -1  529.05   22.50
  10  -8  -1  522.55   35.90
  10  -8  -1  525.65   26.30
  10  -8  -1  468.45   29.60
  10  -8  -1  482.05   22.10
 -10   8   1  500.05   31.50
 -10   8   1  567.04   28.20
   9  -8  -1   22.10    6.20
   9  -8  -1   24.90    6.60
   9  -8  -1   35.40    6.70
   9  -8  -1   19.00    9.00
   9  -8  -1   29.10    9.50
  -9   8   1   36.70   10.00
  -9   8   1   26.10   10.70
  -9   8   1   30.10    8.10
   8  -8  -1  470.15   25.70
   8  -8  -1  493.25   22.80
   8  -8  -1  505.05   31.80
   8  -8  -1  481.05   18.90
   8  -8  -1  473.75   18.30
  -8   8   1  438.06   25.80
  -8   8   1  457.65   27.30
  -8   8   1  482.15   23.20
   7  -8  -1  224.48   12.80
   7  -8  -1  222.78   11.10
   7  -8  -1  208.28   19.90
   7  -8  -1  228.18   16.10
   7  -8  -1  186.58   13.70
  -7   8   1  236.78   15.30
  -7   8   1  205.38   13.50
  -7   8   1  204.08   17.30
  -7   8   1  256.97   21.40
  -7   8   1  229.58   16.90
   6  -8  -1  307.27   11.70
   6  -8  -1  290.87   21.90
   6  -8  -1  333.37   17.90
   6  -8  -1  322.37   16.70
   6  -8  -1  336.87   12.50
  -6   8   1  306.37   18.10
  -6   8   1  313.47   16.20
  -6   8   1  329.07   18.40
  -6   8   1  314.77   18.70
  -6   8   1  308.97   15.20
   5  -8  -1  597.44   23.30
   5  -8  -1  591.24   16.50
   5  -8  -1  584.54   16.20
   5  -8  -1  571.34   30.20
   5  -8  -1  611.44   23.50
   5  -8  -1  584.04   23.20
  -5   8   1  588.04   24.60
  -5   8   1  561.34   21.60
  -5   8   1  630.74   29.70
  -5   8   1  566.04   23.60
  -5   8   1  611.74   21.00
  -5   8   1  562.54   24.00
   4  -8  -1  145.39    9.30
   4  -8  -1  120.59    9.70
   4  -8  -1  138.39   14.50
   4  -8  -1  124.79    8.90
  -4   8   1  130.69    7.20
  -4   8   1  125.89    9.50
  -4   8   1  116.39    9.70
  -4   8   1  127.69    7.50
  -4   8   1  139.69    8.50
  -4   8   1  134.39   13.10
  -4   8   1  123.59    9.10
   3  -8  -1 1565.84   53.79
   3  -8  -1 1562.54   46.20
  -3   8   1 1569.34   45.20
  -3   8   1 1575.24   43.40
  -3   8   1 1635.34   52.89
  -3   8   1 1544.75   41.10
  -3   8   1 1613.94   37.40
  -3   8   1 1647.14   52.39
  -3   8   1 1648.73   44.30
  -3   8   1 1595.54   36.90
  -3   8   1 1550.94   40.10
   2  -8  -1  973.00   25.10
   2  -8  -1  965.80   25.30
   2  -8  -1  955.30   31.70
   2  -8  -1  940.61   37.60
  -2   8   1 1001.60   29.30
  -2   8   1 1013.20   31.80
  -2   8   1  981.30   27.00
  -2   8   1  974.20   29.60
  -2   8   1  981.00   37.00
  -2   8   1  969.20   26.90
  -2   8   1 1028.00   36.20
  -2   8   1  958.90   25.30
  -2   8   1  948.21   24.50
  -2   8   1  950.30   26.50
   1  -8  -1 1813.12   50.69
   1  -8  -1 1733.23   52.39
   1  -8  -1 1773.32   56.89
  -1   8   1 1826.22   42.20
  -1   8   1 1763.52   56.69
  -1   8   1 1821.42   48.50
  -1   8   1 1811.62   42.30
  -1   8   1 1771.42   47.50
  -1   8   1 1809.52   54.69
  -1   8   1 1757.22   46.60
  -1   8   1 1873.31   52.19
  -1   8   1 1744.33   53.99
   0  -8  -1   76.19    9.50
   0  -8  -1   58.69   10.30
   0  -8  -1   66.59    7.00
   0  -8  -1   72.49    9.20
   0  -8  -1   63.99   11.30
   0   8   1   56.19    4.40
   0   8   1   63.59    9.50
   0   8   1   73.09    6.60
   0   8   1   50.29    8.80
   0   8   1   68.29    6.60
   0   8   1   54.99    8.00
  -1  -8  -1 2113.09   60.29
  -1  -8  -1 2166.88   62.99
   1   8   1 2127.69   62.59
   1   8   1 2148.29   63.39
   1   8   1 2114.39   65.19
   1   8   1 2098.79   51.19
   1   8   1 2254.67   60.09
   1   8   1 2212.88   59.19
  -2  -8  -1   67.69    3.90
  -2  -8  -1   51.79    7.30
  -2  -8  -1   66.39    3.70
  -2  -8  -1   86.59   11.60
  -2  -8  -1   70.59   10.90
   2   8   1   59.99    8.50
   2   8   1   63.79    7.70
   2   8   1   64.49    9.20
   2   8   1   86.09    9.70
   2   8   1   86.19   11.40
   2   8   1   54.89    4.10
   2   8   1   64.39    3.80
   2   8   1   73.19    3.90
   2   8   1   65.99    4.70
  -3  -8  -1 1031.70   33.00
  -3  -8  -1  991.00   33.20
  -3  -8  -1 1058.09   38.40
  -3  -8  -1  990.10   40.70
   3   8   1 1047.10   36.80
   3   8   1 1027.70   34.80
   3   8   1 1039.20   28.20
   3   8   1 1053.59   37.70
   3   8   1 1001.50   30.00
   3   8   1 1114.09   39.40
   3   8   1 1025.90   27.70
   3   8   1 1015.60   29.60
  -4  -8  -1   21.40    4.40
  -4  -8  -1   10.60    3.80
  -4  -8  -1   17.90    4.20
  -4  -8  -1   11.80    5.80
   4   8   1   10.00    4.20
   4   8   1   15.50    3.80
   4   8   1   14.70    4.10
   4   8   1   20.70    3.80
   4   8   1   15.20    4.70
   4   8   1   22.80    6.50
  -5  -8  -1 1156.08   38.20
  -5  -8  -1 1219.98   37.90
  -5  -8  -1 1239.38   37.30
  -5  -8  -1 1159.58   31.20
  -5  -8  -1 1174.78   31.50
  -5  -8  -1 1237.18   49.10
   5   8   1 1197.88   35.60
   5   8   1 1217.58   43.70
   5   8   1 1184.28   34.30
   5   8   1 1172.68   44.30
   5   8   1 1216.88   38.60
   5   8   1 1155.08   37.40
  -6  -8  -1   -0.70    3.60
  -6  -8  -1    0.90    2.70
  -6  -8  -1    2.30    2.90
  -6  -8  -1    2.00    2.40
  -6  -8  -1    9.30    5.30
   6   8   1   -3.10    2.90
   6   8   1    4.80    5.70
   6   8   1    1.70    3.00
   6   8   1   -3.40    5.50
   6   8   1    3.80    3.20
   6   8   1   -1.30    3.00
  -7  -8  -1 1185.78   29.30
  -7  -8  -1 1173.78   36.00
  -7  -8  -1 1156.98   42.20
  -7  -8  -1 1204.98   35.90
  -7  -8  -1 1209.88   43.50
  -7  -8  -1 1167.98   35.00
   7   8   1 1173.98   42.80
   7   8   1 1137.99   36.90
   7   8   1 1179.88   39.00
   7   8   1 1152.58   45.70
   7   8   1 1218.98   42.20
  -8  -8  -1   59.19    8.10
  -8  -8  -1   58.59    4.80
  -8  -8  -1   54.19    7.10
  -8  -8  -1   37.90    8.40
  -8  -8  -1   73.79    8.80
   8   8   1   44.90    8.20
   8   8   1   61.39   12.20
   8   8   1   59.29   11.90
   8   8   1   50.39   10.20
  -9  -8  -1  715.23   22.00
  -9  -8  -1  711.83   28.30
  -9  -8  -1  731.13   23.60
  -9  -8  -1  746.33   36.70
   9   8   1  729.83   36.30
   9   8   1  750.42   31.80
   9   8   1  621.34   33.30
   9   8   1  711.03   34.90
 -10  -8  -1   12.00    9.10
 -10  -8  -1   14.40    7.60
  10   8   1    8.10    8.50
  10   8   1    9.40    6.60
  10   8   1    0.60    6.50
 -11  -8  -1  282.57   27.60
 -11  -8  -1  323.87   21.40
  11   8   1  280.37   24.90
  11   8   1  288.17   25.20
  10  -9  -1  181.48   13.00
  10  -9  -1  210.48   17.60
  10  -9  -1  215.18   21.90
 -10   9   1  236.28   18.90
 -10   9   1  152.38   26.80
   9  -9  -1   50.99    7.00
   9  -9  -1   50.59   11.00
   9  -9  -1   54.79    9.60
   9  -9  -1   47.20   13.60
   9  -9  -1   39.70    6.70
  -9   9   1   52.89   13.80
  -9   9   1   49.80   10.70
  -9   9   1   47.90    9.60
   8  -9  -1  318.37   18.80
   8  -9  -1  335.87   21.60
   8  -9  -1  332.97   13.70
   8  -9  -1  293.27   26.70
  -8   9   1  299.37   21.00
  -8   9   1  274.97   21.80
  -8   9   1  303.77   21.30
   7  -9  -1   12.40    5.50
   7  -9  -1    6.20    4.70
   7  -9  -1    6.70    7.30
   7  -9  -1    7.00    2.80
   7  -9  -1    9.90    3.00
  -7   9   1   -1.20    4.00
  -7   9   1   13.70    7.00
  -7   9   1    2.20    6.40
   6  -9  -1  430.16   12.30
   6  -9  -1  422.86   28.20
   6  -9  -1  428.86   20.70
   6  -9  -1  423.26   20.90
   6  -9  -1  443.36   12.50
   6  -9  -1  448.56   20.80
  -6   9   1  435.66   20.10
  -6   9   1  477.75   28.40
  -6   9   1  417.66   18.40
  -6   9   1  436.36   21.70
  -6   9   1  439.06   22.40
   5  -9  -1   61.59    8.10
   5  -9  -1   60.29    8.30
   5  -9  -1   98.19   15.70
   5  -9  -1   72.09    8.60
  -5   9   1   59.99    9.10
  -5   9   1   72.89    6.70
  -5   9   1   71.89    7.30
  -5   9   1   66.49    9.30
  -5   9   1   79.79   10.30
   4  -9  -1  845.52   26.80
   4  -9  -1  830.42   37.80
   4  -9  -1  792.42   29.60
  -4   9   1  811.22   35.30
  -4   9   1  811.92   26.00
  -4   9   1  816.82   28.30
  -4   9   1  824.82   24.90
  -4   9   1  874.11   30.10
  -4   9   1  860.81   37.00
  -4   9   1  867.51   28.20
  -4   9   1  834.22   26.00
   3  -9  -1   -0.90    2.80
   3  -9  -1    0.50    1.80
   3  -9  -1   -0.70    3.60
   3  -9  -1    3.00    2.30
  -3   9   1    2.70    3.00
  -3   9   1    2.70    2.60
  -3   9   1    2.60    1.20
  -3   9   1    4.50    2.20
  -3   9   1    0.30    4.40
  -3   9   1    2.70    2.30
  -3   9   1    7.60    5.50
  -3   9   1    2.90    1.60
  -3   9   1    1.80    2.80
  -3   9   1    1.50    1.00
   2  -9  -1 2938.51   86.29
   2  -9  -1 2864.81   77.19
  -2   9   1 2899.41   73.99
  -2   9   1 2895.21   68.39
  -2   9   1 2913.01   69.89
  -2   9   1 2980.90   83.39
  -2   9   1 2877.11   70.79
  -2   9   1 2885.61   77.09
  -2   9   1 2874.71   84.89
  -2   9   1 2897.31   69.59
  -2   9   1 2890.51   67.49
  -2   9   1 2935.61   73.59
   1  -9  -1   44.90    7.70
   1  -9  -1   49.99    9.90
   1  -9  -1   58.49    8.20
  -1   9   1   37.20    4.90
  -1   9   1   37.20    7.40
  -1   9   1   50.59    8.80
  -1   9   1   41.00    5.80
  -1   9   1   39.10    6.50
  -1   9   1   49.20    6.40
  -1   9   1   43.40    8.80
   0  -9  -1 1101.19   41.20
   0  -9  -1 1150.78   38.90
   0  -9  -1 1129.59   42.20
   0   9   1 1190.88   31.50
   0   9   1 1202.48   40.10
   0   9   1 1161.38   41.20
   0   9   1 1159.18   35.90
   0   9   1 1138.89   35.90
   0   9   1 1165.98   43.70
   0   9   1 1146.09   39.40
  -1  -9  -1  226.28   14.10
  -1  -9  -1  207.68   16.00
   1   9   1  204.98   14.70
   1   9   1  186.48   13.00
   1   9   1  203.38   15.10
   1   9   1  213.68   16.50
   1   9   1  192.48   12.20
   1   9   1  177.18   12.00
   1   9   1  208.28    7.90
  -2  -9  -1  567.24   28.80
  -2  -9  -1  562.14   23.70
   2   9   1  565.94   26.60
   2   9   1  562.94   15.90
   2   9   1  599.54   24.90
   2   9   1  594.64   16.90
   2   9   1  533.85   22.50
   2   9   1  590.04   17.20
   2   9   1  570.24   15.80
   2   9   1  594.24   27.10
   2   9   1  572.54   23.50
  -3  -9  -1  325.97   21.80
  -3  -9  -1  274.07   11.30
  -3  -9  -1  300.87   12.60
  -3  -9  -1  295.07   15.90
   3   9   1  253.47   17.80
   3   9   1  291.27   17.60
   3   9   1  289.37   12.00
   3   9   1  288.57   16.50
   3   9   1  294.17   11.10
   3   9   1  294.77   10.80
   3   9   1  299.17   19.30
  -4  -9  -1 1217.48   49.70
  -4  -9  -1 1276.97   37.20
  -4  -9  -1 1272.37   40.20
  -4  -9  -1 1235.88   36.30
   4   9   1 1253.07   37.60
   4   9   1 1279.37   45.30
   4   9   1 1215.78   44.00
   4   9   1 1241.38   46.20
   4   9   1 1227.18   34.40
   4   9   1 1263.47   35.40
   4   9   1 1288.57   43.00
   4   9   1 1280.67   37.00
  -5  -9  -1  686.03   26.40
  -5  -9  -1  694.93   36.50
  -5  -9  -1  713.33   26.40
  -5  -9  -1  694.33   25.70
   5   9   1  686.23   23.10
   5   9   1  722.83   26.10
   5   9   1  660.83   32.40
   5   9   1  699.93   24.20
   5   9   1  690.93   26.60
   5   9   1  738.53   32.10
  -6  -9  -1  554.04   33.30
  -6  -9  -1  565.84   18.10
  -6  -9  -1  553.34   22.70
  -6  -9  -1  573.94   25.30
  -6  -9  -1  567.74   17.70
   6   9   1  580.14   22.80
   6   9   1  553.94   21.20
   6   9   1  568.34   29.10
   6   9   1  543.15   24.20
   6   9   1  626.64   26.10
  -7  -9  -1  516.35   25.50
  -7  -9  -1  451.95   24.40
  -7  -9  -1  553.74   20.60
  -7  -9  -1  493.35   20.70
   7   9   1  528.85   28.70
   7   9   1  517.95   30.20
   7   9   1  444.16   24.00
   7   9   1  469.85   20.50
   7   9   1  506.35   22.50
   7   9   1  491.95   24.50
  -8  -9  -1  301.77   15.10
  -8  -9  -1  295.57   20.90
  -8  -9  -1  316.17   15.30
  -8  -9  -1  351.36   16.00
   8   9   1  345.47   24.20
   8   9   1  319.97   21.30
   8   9   1  310.17   20.80
   8   9   1  287.47   18.20
  -9  -9  -1  303.47   16.30
  -9  -9  -1  286.97   13.60
  -9  -9  -1  308.87   16.90
  -9  -9  -1  295.47   23.00
   9   9   1  287.97   23.60
   9   9   1  278.97   19.30
   9   9   1  294.87   22.40
 -10  -9  -1  188.98   20.70
 -10  -9  -1  137.79   14.30
 -10  -9  -1  162.28    7.60
 -10  -9  -1  177.68   14.60
  10   9   1  171.98   20.40
  10   9   1  204.28   21.00
  10   9   1  176.68   17.40
 -11  -9  -1  193.48   29.60
 -11  -9  -1  189.08   16.80
  11   9   1  178.68   23.10
  11   9   1  165.18   19.00
  11   9   1  223.78   23.30
   9 -10  -1  334.67   12.50
   9 -10  -1  337.87   23.70
   9 -10  -1  338.67   15.10
   9 -10  -1  370.56   21.60
   9 -10  -1  329.37   31.60
  -9  10   1  418.86   26.50
  -9  10   1  278.47   31.40
  -9  10   1  356.06   21.20
   8 -10  -1  105.69   19.30
   8 -10  -1   87.59    4.70
   8 -10  -1   94.09   12.80
   8 -10  -1   61.29   10.30
  -8  10   1   80.29   11.90
  -8  10   1   99.19   15.50
  -8  10   1   93.69   11.50
   7 -10  -1  276.97   17.70
   7 -10  -1  264.27   17.20
   7 -10  -1  258.57   24.90
  -7  10   1  231.08   18.30
  -7  10   1  248.48   17.50
  -7  10   1  246.88   15.10
   6 -10  -1  114.29   13.10
   6 -10  -1  108.89   10.60
   6 -10  -1   86.69   15.60
  -6  10   1  118.89    9.60
  -6  10   1   94.69    9.80
  -6  10   1  105.99   11.70
  -6  10   1   98.79   10.40
   5 -10  -1  291.37   15.40
   5 -10  -1  271.47   22.50
   5 -10  -1  271.47   16.50
   5 -10  -1  278.87   14.50
  -5  10   1  295.37   24.20
  -5  10   1  254.07   16.50
  -5  10   1  259.37   12.80
  -5  10   1  271.47   15.20
  -5  10   1  267.67   14.10
  -5  10   1  294.47   16.40
  -5  10   1  278.77   22.20
   4 -10  -1 1076.79   37.80
   4 -10  -1 1079.89   33.40
   4 -10  -1 1117.19   47.60
  -4  10   1 1157.58   46.90
  -4  10   1 1118.19   37.50
  -4  10   1 1122.39   31.70
  -4  10   1 1178.68   35.10
  -4  10   1 1118.99   33.10
  -4  10   1 1174.48   34.40
  -4  10   1 1110.49   35.10
   3 -10  -1  512.25   23.10
   3 -10  -1  527.15   16.40
   3 -10  -1  503.45   16.00
   3 -10  -1  515.35   29.50
  -3  10   1  543.65   14.20
  -3  10   1  519.75   16.30
  -3  10   1  515.05   28.80
  -3  10   1  557.34   18.60
  -3  10   1  496.45   17.10
  -3  10   1  515.45   19.50
  -3  10   1  534.45   14.80
  -3  10   1  532.95   24.60
  -3  10   1  527.85   21.40
  -3  10   1  561.84   19.10
   2 -10  -1 1416.16   53.89
   2 -10  -1 1455.35   46.00
  -2  10   1 1524.35   53.09
  -2  10   1 1481.05   37.10
  -2  10   1 1531.65   46.90
  -2  10   1 1480.85   42.50
  -2  10   1 1447.26   39.80
  -2  10   1 1456.95   53.79
  -2  10   1 1457.95   36.10
  -2  10   1 1546.75   37.80
  -2  10   1 1502.75   42.90
  -2  10   1 1524.45   38.00
   1 -10  -1  170.88   12.30
   1 -10  -1  174.58   16.30
  -1  10   1  165.38   14.50
  -1  10   1  181.68   11.10
  -1  10   1  194.98   15.20
  -1  10   1  177.58   13.60
  -1  10   1  173.58    9.80
  -1  10   1  176.58   10.40
  -1  10   1  189.68   16.70
   0 -10  -1  561.54   25.10
   0 -10  -1  567.54   27.40
   0 -10  -1  537.55   27.60
   0  10   1  553.04   25.30
   0  10   1  533.45   21.80
   0  10   1  554.04   22.30
   0  10   1  567.44   29.50
   0  10   1  531.05   17.90
   0  10   1  541.75   25.10
   0  10   1  518.95   26.30
  -1 -10  -1  402.36   23.70
  -1 -10  -1  413.66   21.00
   1  10   1  441.46   20.50
   1  10   1  404.66   19.20
   1  10   1  419.66   13.30
   1  10   1  374.06   22.00
   1  10   1  435.46   25.20
   1  10   1  390.86   20.20
   1  10   1  417.06   22.30
  -2 -10  -1 1745.03   60.69
  -2 -10  -1 1694.93   53.49
   2  10   1 1751.22   42.10
   2  10   1 1734.93   42.90
   2  10   1 1766.22   54.09
   2  10   1 1774.02   57.79
   2  10   1 1702.33   42.20
   2  10   1 1766.92   52.49
   2  10   1 1716.33   57.69
   2  10   1 1790.12   42.80
   2  10   1 1729.53   52.79
  -3 -10  -1  138.59   15.70
  -3 -10  -1  133.59    6.90
  -3 -10  -1  158.08   12.30
  -3 -10  -1  146.29    8.30
   3  10   1  140.99   14.10
   3  10   1  164.28   13.60
   3  10   1  137.59    7.40
   3  10   1  144.09    8.20
   3  10   1  135.09    7.80
   3  10   1  136.49    7.00
   3  10   1  156.08   12.90
  -4 -10  -1 2189.68   63.99
  -4 -10  -1 2269.37   58.09
  -4 -10  -1 2266.57   77.09
   4  10   1 2181.18   58.89
   4  10   1 2189.48   57.59
   4  10   1 2319.67   60.09
   4  10   1 2228.78   68.99
   4  10   1 2229.88   66.89
   4  10   1 2319.87   71.49
   4  10   1 2210.58   56.59
  -5 -10  -1   37.50   10.90
  -5 -10  -1   46.20    7.20
  -5 -10  -1   40.30    6.50
  -5 -10  -1   34.50    7.40
   5  10   1   44.30    6.20
   5  10   1   51.79   10.90
   5  10   1   36.30    5.40
   5  10   1   45.50    7.10
   5  10   1   41.00   11.70
   5  10   1   36.10    6.60
   5  10   1   23.90    7.10
   5  10   1   43.20    9.10
  -6 -10  -1  981.20   48.20
  -6 -10  -1  940.01   36.90
  -6 -10  -1  970.00   35.50
   6  10   1  964.80   31.20
   6  10   1 1034.40   33.50
   6  10   1  994.00   35.10
   6  10   1  950.00   40.90
   6  10   1  990.10   43.10
   6  10   1 1011.00   36.20
  -7 -10  -1    8.70    4.80
  -7 -10  -1   12.30    6.40
  -7 -10  -1    2.40    2.70
  -7 -10  -1    6.20    3.00
  -7 -10  -1    7.70    8.80
   7  10   1    3.40    5.90
   7  10   1   -0.80    4.60
   7  10   1   -2.30    4.10
   7  10   1    2.90    4.60
   7  10   1    6.30    5.30
  -8 -10  -1  700.83   43.10
  -8 -10  -1  665.03   25.30
  -8 -10  -1  682.73   23.10
   8  10   1  721.63   36.30
   8  10   1  704.03   32.50
   8  10   1  638.94   30.70
   8  10   1  654.23   29.10
  -9 -10  -1   -7.20    5.00
  -9 -10  -1    4.20    5.10
  -9 -10  -1   -4.30    4.30
  -9 -10  -1   -0.30    7.80
  -9 -10  -1  -12.60    9.00
   9  10   1   13.60    8.20
   9  10   1   -6.40    5.60
   9  10   1   -5.20    5.40
   9  10   1   10.30    8.60
 -10 -10  -1  265.07   24.60
 -10 -10  -1  233.48   15.60
 -10 -10  -1  268.67   27.00
  10  10   1  232.48   21.80
  10  10   1  273.17   24.50
  10  10   1  263.07   20.00
   9 -11  -1  162.88   18.60
   9 -11  -1  166.18   16.50
   9 -11  -1  132.09   27.20
  -9  11   1  172.18   15.90
  -9  11   1  174.38   18.50
   8 -11  -1   -0.10    6.40
   8 -11  -1   -4.20    9.50
   8 -11  -1   -3.70    6.60
  -8  11   1   -1.10    5.00
  -8  11   1   19.50    9.00
  -8  11   1   -5.80    6.00
   7 -11  -1  586.44   27.30
   7 -11  -1  548.55   37.00
   7 -11  -1  573.44   25.90
  -7  11   1  614.74   28.20
  -7  11   1  625.24   24.70
  -7  11   1  569.74   29.10
   6 -11  -1   -0.40    4.90
   6 -11  -1    5.10    7.30
   6 -11  -1   -0.20    5.80
   6 -11  -1    2.30    3.80
  -6  11   1    1.30    3.60
  -6  11   1   -2.20    4.70
  -6  11   1   -2.30    3.50
  -6  11   1    2.70    5.00
   5 -11  -1 1761.72   67.99
   5 -11  -1 1777.62   55.59
   5 -11  -1 1724.33   50.69
  -5  11   1 1837.62   49.00
  -5  11   1 1727.23   50.29
  -5  11   1 1778.02   53.09
  -5  11   1 1873.21   52.99
  -5  11   1 1860.21   47.30
   4 -11  -1  101.99    7.50
   4 -11  -1   96.59   11.60
   4 -11  -1  124.99   18.10
   4 -11  -1  106.79    7.20
  -4  11   1  107.89   15.40
  -4  11   1   91.09    7.80
  -4  11   1  105.69   16.10
  -4  11   1  104.39   11.00
  -4  11   1   92.59    8.20
  -4  11   1   98.09    8.80
  -4  11   1  109.29    7.30
  -4  11   1  122.19   11.00
   3 -11  -1 1628.94   50.99
   3 -11  -1 1598.24   61.19
  -3  11   1 1610.14   43.80
  -3  11   1 1613.14   43.30
  -3  11   1 1646.64   40.10
  -3  11   1 1637.04   41.50
  -3  11   1 1584.94   42.60
  -3  11   1 1723.73   50.29
  -3  11   1 1637.54   39.10
  -3  11   1 1599.54   60.29
  -3  11   1 1646.04   46.30
  -3  11   1 1686.43   49.00
   2 -11  -1   31.50    8.90
   2 -11  -1   40.10    7.60
  -2  11   1   28.60    5.70
  -2  11   1   33.70    3.00
  -2  11   1   29.30    3.30
  -2  11   1   36.40    3.50
  -2  11   1   38.10   10.70
  -2  11   1   34.10    3.60
  -2  11   1   30.10    7.10
  -2  11   1   22.20    5.00
  -2  11   1   32.80    5.10
   1 -11  -1  693.63   33.90
   1 -11  -1  696.53   27.60
  -1  11   1  701.53   31.50
  -1  11   1  679.53   31.10
  -1  11   1  641.24   28.70
  -1  11   1  662.43   22.80
  -1  11   1  652.73   23.90
  -1  11   1  670.23   25.00
  -1  11   1  676.93   34.40
  -1  11   1  643.94   16.20
   0 -11  -1    5.10    5.20
   0 -11  -1   -0.90    3.60
   0 -11  -1   -2.40    3.30
   0  11   1    4.60    5.40
   0  11   1    5.50    2.50
   0  11   1    5.70    3.80
   0  11   1    3.80    5.90
   0  11   1    6.30    5.20
   0  11   1    8.20    5.20
   0  11   1    1.00    3.00
  -1 -11  -1  665.93   29.30
  -1 -11  -1  725.53   34.20
   1  11   1  741.93   28.70
   1  11   1  684.13   29.80
   1  11   1  679.43   27.60
   1  11   1  730.63   20.70
   1  11   1  694.03   31.70
   1  11   1  737.13   33.30
   1  11   1  717.03   35.10
  -2 -11  -1  407.56   26.00
  -2 -11  -1  413.06   21.80
   2  11   1  417.66   21.10
   2  11   1  391.26   12.40
   2  11   1  424.56   12.40
   2  11   1  408.56   21.40
   2  11   1  421.26   21.20
   2  11   1  394.76   24.00
   2  11   1  374.36   23.30
   2  11   1  405.36   12.40
  -3 -11  -1  876.71   34.30
  -3 -11  -1  899.01   42.00
   3  11   1  909.81   26.30
   3  11   1  927.31   39.40
   3  11   1  926.31   36.60
   3  11   1  942.91   26.80
   3  11   1  909.31   35.00
   3  11   1  845.92   25.00
   3  11   1  908.71   25.90
  -4 -11  -1  346.97   14.20
  -4 -11  -1  341.07   19.30
  -4 -11  -1  356.66   26.10
  -4 -11  -1  340.67   13.60
   4  11   1  348.67   14.30
   4  11   1  361.76   24.70
   4  11   1  338.27   13.50
   4  11   1  358.86   21.30
   4  11   1  347.07   21.80
   4  11   1  351.26   15.50
   4  11   1  319.67   14.50
  -5 -11  -1 1092.59   38.10
  -5 -11  -1 1019.60   33.90
  -5 -11  -1 1033.30   49.60
  -5 -11  -1 1043.40   33.30
   5  11   1 1090.19   35.50
   5  11   1 1071.89   34.40
   5  11   1 1084.19   43.50
   5  11   1 1040.20   44.70
   5  11   1 1073.99   33.10
   5  11   1 1046.10   31.70
   5  11   1 1031.10   55.29
  -6 -11  -1   85.29    9.90
  -6 -11  -1   83.79   10.50
  -6 -11  -1  100.09   11.60
  -6 -11  -1   78.19   16.80
   6  11   1   85.59    9.50
   6  11   1   77.39    9.90
   6  11   1   77.19   15.30
   6  11   1   79.09   10.70
   6  11   1   75.29   12.40
  -7 -11  -1  640.94   40.80
  -7 -11  -1  622.74   28.40
  -7 -11  -1  581.74   25.10
   7  11   1  594.14   31.50
   7  11   1  608.24   33.10
   7  11   1  614.74   28.70
   7  11   1  598.24   25.60
  -8 -11  -1  148.99    7.00
  -8 -11  -1  128.59   22.20
  -8 -11  -1  184.88   17.20
  -8 -11  -1  146.29    7.00
   8  11   1  135.49   18.00
   8  11   1  133.09   16.20
   8  11   1  173.28   16.00
   8  11   1  104.39   15.00
  -9 -11  -1  152.58   26.70
  -9 -11  -1  116.69   15.40
  -9 -11  -1  135.39    9.90
  -9 -11  -1  172.48   12.10
   9  11   1  126.99   19.00
   9  11   1  112.19   15.60
   9  11   1  156.98   16.20
   9  11   1  145.19   15.10
 -10 -11  -1  254.27   14.50
 -10 -11  -1  259.97   25.00
 -10 -11  -1  338.97   35.40
  10  11   1  224.38   28.30
  10  11   1  190.78   24.20
  10  11   1  238.08   19.70
   8 -12  -1  304.87   31.60
   8 -12  -1  285.07   19.60
   8 -12  -1  297.97   20.30
  -8  12   1  273.17   23.30
  -8  12   1  306.27   21.00
  -8  12   1  303.47   18.50
   7 -12  -1  231.68   17.90
   7 -12  -1  226.88   15.60
   7 -12  -1  244.38   25.60
  -7  12   1  221.88   14.70
  -7  12   1  235.18   17.20
  -7  12   1  203.08   18.40
   6 -12  -1  970.70   38.40
   6 -12  -1 1116.39   53.09
  -6  12   1  987.30   35.30
  -6  12   1  996.10   33.00
  -6  12   1  960.20   36.90
  -6  12   1 1183.78   50.99
   5 -12  -1  273.07   18.50
   5 -12  -1  269.47   13.70
   5 -12  -1  261.37   24.70
   5 -12  -1  279.07   13.20
  -5  12   1  278.17   15.40
  -5  12   1  310.17   16.30
  -5  12   1  279.37   15.00
  -5  12   1  281.57   13.60
  -5  12   1  277.57   13.30
   4 -12  -1  434.86   14.00
   4 -12  -1  407.96   22.00
   4 -12  -1  438.86   30.20
   4 -12  -1  451.75   14.40
  -4  12   1  466.75   18.30
  -4  12   1  439.76   20.10
  -4  12   1  449.26   21.90
  -4  12   1  441.76   17.70
  -4  12   1  464.65   18.90
   3 -12  -1  125.69   12.40
   3 -12  -1  114.09   18.10
  -3  12   1  146.39    6.00
  -3  12   1  137.29    7.90
  -3  12   1  140.19    6.50
  -3  12   1  143.29   10.30
  -3  12   1  151.58    7.60
  -3  12   1  189.18   32.90
  -3  12   1  155.08    8.50
  -3  12   1  134.99   11.40
  -3  12   1  155.28   12.90
  -3  12   1  136.99    8.90
   2 -12  -1  469.85   23.10
   2 -12  -1  456.55   29.60
  -2  12   1  469.65   13.70
  -2  12   1  442.56   19.50
  -2  12   1  483.55   17.80
  -2  12   1  470.15   14.60
  -2  12   1  446.76   26.70
  -2  12   1  467.45   30.50
  -2  12   1  473.25   19.90
  -2  12   1  477.95   24.00
   1 -12  -1  495.15   29.90
  -1  12   1  468.65   26.90
  -1  12   1  477.25   12.80
  -1  12   1  501.55   13.30
  -1  12   1  522.25   21.70
  -1  12   1  538.35   26.20
  -1  12   1  536.75   31.50
  -1  12   1  496.65   20.50
  -1  12   1  519.25   19.80
  -1  12   1  523.15   28.20
   0 -12  -1  225.68   19.30
   0 -12  -1  210.18   16.50
   0  12   1  214.08   10.60
   0  12   1  200.88   21.00
   0  12   1  214.58   14.30
   0  12   1  221.48   17.70
   0  12   1  223.28   19.90
   0  12   1  219.58   20.60
   0  12   1  200.08   13.60
  -1 -12  -1 1917.81   69.69
  -1 -12  -1 2210.78   66.69
   1  12   1 2133.09   66.29
   1  12   1 2069.69   68.59
   1  12   1 2170.48   62.89
   1  12   1 2207.38   53.09
   1  12   1 2146.89   63.29
   1  12   1 2177.08   73.79
  -2 -12  -1   99.49   15.80
  -2 -12  -1  122.29   14.40
   2  12   1  104.89    5.40
   2  12   1   94.09    5.40
   2  12   1  108.49   12.70
   2  12   1  126.09   17.00
   2  12   1   96.19   11.80
  -3 -12  -1 1145.99   51.09
  -3 -12  -1 1177.58   43.20
   3  12   1 1246.68   49.10
   3  12   1 1200.78   43.70
   3  12   1 1172.88   32.00
   3  12   1 1218.58   32.80
   3  12   1 1201.78   44.40
   3  12   1 1211.38   48.20
   3  12   1 1192.58   32.70
   3  12   1 1230.58   32.50
  -4 -12  -1  104.69   13.60
  -4 -12  -1  109.89    6.60
  -4 -12  -1  133.09    7.20
  -4 -12  -1  140.79   21.60
   4  12   1  106.29   15.80
   4  12   1  130.19   15.80
   4  12   1  125.29    8.50
   4  12   1  103.79    8.40
   4  12   1  110.39    7.60
   4  12   1  118.79   14.50
  -5 -12  -1 1043.50   38.20
  -5 -12  -1  976.90   49.50
  -5 -12  -1 1019.00   36.10
  -5 -12  -1  980.10   31.10
   5  12   1  967.90   49.99
   5  12   1 1028.20   34.10
   5  12   1 1022.20   42.90
   5  12   1  975.50   31.90
   5  12   1 1061.39   33.50
   5  12   1  988.20   30.70
  -6 -12  -1   15.90    6.10
  -6 -12  -1    4.40    5.00
  -6 -12  -1   11.10   10.10
  -6 -12  -1   13.50    5.20
   6  12   1   15.50    5.50
   6  12   1    3.50    7.20
   6  12   1    8.80    4.60
   6  12   1   10.20    4.70
   6  12   1   19.80    5.50
  -7 -12  -1  483.75   37.10
  -7 -12  -1  455.95   22.90
  -7 -12  -1  458.55   23.80
   7  12   1  494.75   24.70
   7  12   1  463.05   22.30
   7  12   1  476.05   24.00
   7  12   1  493.85   30.10
  -8 -12  -1   30.20    9.20
  -8 -12  -1   11.80    6.20
  -8 -12  -1   20.10   11.70
   8  12   1   17.30    8.40
   8  12   1   27.50    7.40
   8  12   1   20.90    9.20
   8  12   1   21.60    7.60
  -9 -12  -1  198.28   29.50
  -9 -12  -1  235.28   21.30
   9  12   1  245.48   19.10
   9  12   1  267.77   24.70
   9  12   1  264.07   22.00
   9  12   1  237.58   26.20
   8 -13  -1  396.06   25.20
   8 -13  -1  354.66   36.90
   8 -13  -1  392.66   23.30
  -8  13   1  373.16   21.00
  -8  13   1  423.36   24.90
   7 -13  -1   61.59   12.30
   7 -13  -1   49.50   13.90
  -7  13   1   82.59   12.80
  -7  13   1   72.79   10.70
   6 -13  -1  569.54   39.50
   6 -13  -1  613.24   22.70
   6 -13  -1  561.94   28.90
  -6  13   1  635.74   24.10
  -6  13   1  623.84   26.30
  -6  13   1  611.84   27.20
   5 -13  -1   23.70    4.20
   5 -13  -1   38.80   13.50
   5 -13  -1   30.60    8.30
   5 -13  -1   27.80    4.80
  -5  13   1   27.60    5.50
  -5  13   1   30.60    6.30
  -5  13   1   26.70    6.60
  -5  13   1   30.70    6.20
  -5  13   1   23.30    5.20
   4 -13  -1  545.45   35.50
   4 -13  -1  489.65   25.40
  -4  13   1  536.85   23.40
  -4  13   1  528.85   20.00
  -4  13   1  530.55   18.40
  -4  13   1  506.25   19.50
  -4  13   1  540.15   19.70
   3 -13  -1    5.70    8.00
   3 -13  -1    0.80    4.60
  -3  13   1   -0.80    4.00
  -3  13   1    2.50    2.50
  -3  13   1   -1.00    4.50
  -3  13   1   -0.60    1.60
  -3  13   1    0.80    2.10
  -3  13   1    1.70    2.20
  -3  13   1    0.30    3.00
  -3  13   1    5.80    5.70
  -3  13   1    0.20    1.90
   2 -13  -1 1026.40   38.80
   2 -13  -1 1067.49   48.50
  -2  13   1 1025.50   31.60
  -2  13   1 1039.80   27.90
  -2  13   1 1092.29   41.10
  -2  13   1 1051.79   26.90
  -2  13   1 1014.30   34.50
  -2  13   1 1045.90   34.90
   1 -13  -1   60.79   12.90
  -1  13   1   82.79    4.00
  -1  13   1   69.99   14.00
  -1  13   1   80.89   13.80
  -1  13   1   73.89   14.30
  -1  13   1   79.19    8.80
  -1  13   1   88.19   13.30
  -1  13   1   81.79   10.50
  -1  13   1   75.49    3.50
   0 -13  -1 1334.87   53.39
   0 -13  -1 1346.97   48.90
   0  13   1 1380.16   52.09
   0  13   1 1272.27   49.20
   0  13   1 1362.36   43.80
   0  13   1 1330.07   56.59
   0  13   1 1297.67   37.60
   0  13   1 1328.67   44.00
   0  13   1 1367.26   50.09
  -1 -13  -1    8.90    7.50
  -1 -13  -1   -0.80    5.20
   1  13   1    2.00    4.60
   1  13   1   -0.50    6.30
   1  13   1   -0.10    6.10
   1  13   1   -0.40    6.50
   1  13   1    6.60    2.50
   1  13   1    4.80    8.60
  -2 -13  -1 1293.97   53.39
  -2 -13  -1 1331.67   47.10
   2  13   1 1230.68   32.20
   2  13   1 1207.38   52.19
   2  13   1 1205.68   50.19
   2  13   1 1332.77   46.20
   2  13   1 1275.57   45.10
   2  13   1 1230.18   31.90
  -3 -13  -1  225.58   21.80
  -3 -13  -1  189.28   16.30
   3  13   1  219.18   17.90
   3  13   1  203.38    9.50
   3  13   1  223.88    9.30
   3  13   1  201.38   20.10
   3  13   1  227.58   10.10
   3  13   1  214.88   17.80
  -4 -13  -1  803.02   44.20
  -4 -13  -1  827.62   35.10
   4  13   1  832.42   26.20
   4  13   1  818.02   25.30
   4  13   1  837.12   37.40
   4  13   1  865.11   27.00
   4  13   1  829.02   26.60
  -5 -13  -1   64.99    6.80
  -5 -13  -1   75.89   17.10
  -5 -13  -1   69.39   11.20
  -5 -13  -1   59.19    6.60
   5  13   1   62.89    8.10
   5  13   1   56.49    7.00
   5  13   1   61.89    8.20
   5  13   1   51.19    7.40
   5  13   1   42.50   10.90
  -6 -13  -1  263.57   15.00
  -6 -13  -1  305.57   19.60
  -6 -13  -1  274.97   28.50
   6  13   1  281.47   16.30
   6  13   1  270.07   14.90
   6  13   1  316.17   23.80
   6  13   1  278.17   15.80
   6  13   1  293.67   17.20
  -7 -13  -1  358.56   20.60
  -7 -13  -1  373.06   34.20
  -7 -13  -1  343.57   21.00
   7  13   1  347.07   20.50
   7  13   1  408.66   28.40
   7  13   1  361.16   21.00
   7  13   1  365.46   20.00
  -8 -13  -1  118.19   14.80
  -8 -13  -1  123.79   13.30
  -8 -13  -1  135.19   26.40
   8  13   1  115.49   14.60
   8  13   1  113.09   15.80
   8  13   1  112.99   18.40
   8  13   1  120.99   14.00
  -9 -13  -1  199.28   21.50
   9  13   1  194.88   17.00
   9  13   1  154.88   21.10
   9  13   1  218.98   20.10
   7 -14  -1  464.75   26.20
  -7  14   1  457.75   24.50
  -7  14   1  476.65   22.40
   6 -14  -1  168.48   11.00
   6 -14  -1  183.78   17.20
   6 -14  -1  194.28   26.80
   6 -14  -1  172.48   10.10
  -6  14   1  171.48   12.50
  -6  14   1  167.78   13.50
  -6  14   1  176.58   14.00
   5 -14  -1  118.89   15.20
   5 -14  -1  116.49   21.40
  -5  14   1  121.19   12.80
  -5  14   1  107.29    9.70
  -5  14   1  112.39    9.30
  -5  14   1  135.39   11.60
  -5  14   1  117.79   10.80
   4 -14  -1  213.78   24.40
   4 -14  -1  219.28   17.30
  -4  14   1  222.88   11.10
  -4  14   1  229.88   11.40
  -4  14   1  230.28   16.40
  -4  14   1  221.68   11.40
  -4  14   1  216.68   12.50
   3 -14  -1  312.57   28.10
   3 -14  -1  340.37   20.80
  -3  14   1  328.17   20.80
  -3  14   1  324.87   11.10
  -3  14   1  309.67   10.30
  -3  14   1  327.07   12.30
  -3  14   1  326.17   13.40
  -3  14   1  358.36   19.80
   2 -14  -1  450.95   34.80
  -2  14   1  478.95   21.50
  -2  14   1  483.55   18.90
  -2  14   1  471.95   15.30
  -2  14   1  489.35   14.50
  -2  14   1  507.95   31.20
   1 -14  -1  240.68   22.80
  -1  14   1  220.78   13.30
  -1  14   1  232.98   14.10
  -1  14   1  237.38    7.30
  -1  14   1  223.08   19.90
  -1  14   1  207.18   14.80
  -1  14   1  237.28    7.90
   0  14   1  573.14   26.20
   0  14   1  611.64   21.10
   0  14   1  613.54   26.10
   0  14   1  491.35   29.30
  -1 -14  -1  104.59   14.50
  -1 -14  -1  129.29   19.00
   1  14   1  125.19   12.70
   1  14   1   98.69   12.20
   1  14   1  105.59    4.70
   1  14   1  118.29    7.20
  -2 -14  -1  331.67   21.50
  -2 -14  -1  258.07   23.70
   2  14   1  283.77   10.10
   2  14   1  290.27   10.60
   2  14   1  300.57   20.10
  -3 -14  -1  139.39   16.40
  -3 -14  -1  103.19   17.50
   3  14   1   98.09   13.50
   3  14   1  110.49    7.60
   3  14   1  127.79    7.30
  -4 -14  -1  535.85   27.60
  -4 -14  -1  473.55   34.20
   4  14   1  448.56   17.20
   4  14   1  488.25   26.00
   4  14   1  499.15   17.90
  -5 -14  -1   35.10   13.30
  -5 -14  -1   68.99   12.40
   5  14   1   33.70    6.20
   5  14   1   46.50   11.20
   5  14   1   37.30    7.00
   5  14   1   37.00    6.60
   5  14   1   42.20    7.00
  -6 -14  -1  591.24   22.00
  -6 -14  -1  609.84   22.50
  -6 -14  -1  637.54   30.10
  -6 -14  -1  624.34   42.20
   6  14   1  606.64   25.10
   6  14   1  608.14   25.00
   6  14   1  634.14   34.80
   6  14   1  607.44   25.70
   6  14   1  517.25   30.40
  -7 -14  -1   -3.40    6.00
  -7 -14  -1   -1.80    9.70
   7  14   1    2.20    5.80
   7  14   1   -5.50    7.50
   7  14   1    3.30    6.20
   7  14   1   -1.70    5.20
  -8 -14  -1  411.46   24.20
  -8 -14  -1  416.16   42.90
  -8 -14  -1  404.06   22.60
   8  14   1  390.26   24.00
   8  14   1  408.86   23.00
   8  14   1  479.75   46.40
   6 -15  -1   15.20    8.80
   6 -15  -1    9.70   12.30
  -6  15   1    1.70    6.60
  -6  15   1    3.90    5.50
  -6  15   1    0.10    5.60
   5 -15  -1  272.97   20.00
   5 -15  -1  275.27   34.40
  -5  15   1  258.37   16.00
  -5  15   1  253.87   13.50
  -5  15   1  237.28   15.60
  -5  15   1  279.67   14.40
  -5  15   1  261.47   13.80
   4 -15  -1   31.50   13.10
   4 -15  -1   16.70    8.00
  -4  15   1   22.40    5.50
  -4  15   1   12.70    8.30
  -4  15   1   23.20    4.90
   3 -15  -1  737.43   43.40
  -3  15   1  704.43   32.80
  -3  15   1  722.53   21.90
  -3  15   1  751.72   20.00
  -3  15   1  707.43   23.20
  -3  15   1  744.03   19.40
  -3  15   1  740.63   28.50
   2 -15  -1   30.90   11.80
  -2  15   1   24.20    7.20
  -2  15   1   29.10    5.80
  -2  15   1   18.80    9.90
  -2  15   1   44.60    4.80
  -2  15   1   25.40    7.10
  -2  15   1   34.70    3.80
   1 -15  -1 1121.19   51.79
  -1  15   1 1137.29   36.80
  -1  15   1 1117.99   38.80
  -1  15   1 1033.80   34.70
  -1  15   1 1050.99   27.10
  -1  15   1 1059.19   26.40
   0  15   1    2.00    5.00
   0  15   1    1.00    3.70
  -1 -15  -1  577.74   34.80
   1  15   1  599.44   18.80
   1  15   1  560.44   15.50
   1  15   1  572.14   27.60
  -2 -15  -1  121.29   20.30
  -2 -15  -1  113.39   15.70
   2  15   1   88.19    5.70
   2  15   1  106.59   14.00
   2  15   1  103.39    6.20
  -3 -15  -1  566.24   36.30
  -3 -15  -1  549.85   29.30
   3  15   1  519.35   28.90
   3  15   1  514.05   17.20
   3  15   1  515.35   18.10
  -4 -15  -1  232.88   19.60
  -4 -15  -1  223.48   25.00
   4  15   1  231.48   10.40
   4  15   1  209.78   11.40
   4  15   1  245.18   12.70
   4  15   1  225.38   20.60
   4  15   1  238.58   10.40
  -5 -15  -1  163.88   24.90
  -5 -15  -1  128.19   16.30
   5  15   1  153.68   10.80
   5  15   1  161.18   20.60
   5  15   1  150.88   11.50
  -6 -15  -1  253.87   28.80
  -6 -15  -1  234.78   19.40
   6  15   1  300.07   24.90
   6  15   1  271.77   16.10
   6  15   1  250.37   16.00
   6  15   1  255.87   15.20
  -7 -15  -1  309.17   33.10
  -7 -15  -1  255.17   19.80
  -7 -15  -1  277.97   18.00
   7  15   1  304.97   19.10
   7  15   1  299.07   20.10
   7  15   1  374.56   28.80
   6 -16  -1  105.59   24.00
   5 -16  -1  162.58   26.00
  -5  16   1  153.98    9.60
  -5  16   1  168.88   11.80
   4 -16  -1  355.56   32.60
  -4  16   1  322.77   16.30
  -4  16   1  317.27   14.30
  -4  16   1  327.87   22.80
   3 -16  -1  274.57   27.90
  -3  16   1  231.08   12.10
  -3  16   1  238.58   10.70
   2 -16  -1  314.87   29.50
  -2  16   1  330.27   11.50
  -2  16   1  365.56   20.20
  -2  16   1  327.37   12.60
  -2  16   1  355.06   16.80
   1 -16  -1  193.18   25.50
  -1  16   1  174.78    6.40
  -1  16   1  176.28   13.80
  -1  16   1  175.18    7.20
  -1  16   1  182.78   13.30
   0  16   1  200.98   12.00
   0  16   1  208.28   15.90
   1  16   1  268.37   19.20
   1  16   1  294.57   11.80
  -2 -16  -1  174.88   21.60
   2  16   1  165.28    8.20
   2  16   1  134.19   16.00
   2  16   1  159.08    7.70
  -3 -16  -1  553.64   37.70
  -3 -16  -1  635.94   32.80
   3  16   1  553.24   18.50
   3  16   1  612.44   31.90
   3  16   1  559.24   19.40
  -4 -16  -1    2.90    9.00
  -4 -16  -1    3.20    7.70
   4  16   1    6.80    8.30
   4  16   1    2.60    4.40
   4  16   1    1.80    4.40
  -5 -16  -1  400.46   38.10
  -5 -16  -1  336.17   32.40
   5  16   1  336.87   14.60
   5  16   1  290.17   15.60
   5  16   1  334.27   14.80
   5  16   1  302.17   16.40
   5  16   1  342.77   26.80
  -6 -16  -1   88.19   22.40
  -6 -16  -1   94.19   17.30
   6  16   1   78.39   10.60
   6  16   1   85.59   16.80
   6  16   1   94.79   10.60
  -7 -16  -1  682.73   49.70
   7  16   1  664.33   28.80
   7  16   1  721.83   41.20
   7  16   1  666.13   29.70
  -4  17   1  302.67   14.30
   3 -17  -1    6.30   11.50
  -3  17   1   16.20    6.60
  -3  17   1   11.60    4.10
   2 -17  -1  358.26   31.90
  -2  17   1  357.56   12.10
  -2  17   1  332.87   14.70
  -1  17   1   51.29    3.60
  -1  17   1   50.69    8.90
   0  17   1  415.46   23.20
   0  17   1  430.76   18.00
   1  17   1   22.40    8.90
   1  17   1   39.20    4.80
  -2 -17  -1  306.17   28.30
   2  17   1  361.26   24.10
   2  17   1  316.27   11.30
   2  17   1  304.47   11.70
  -3 -17  -1   20.80   11.80
   3  17   1   16.30    4.50
   3  17   1   21.70    9.50
   3  17   1   20.30    4.80
  -4 -17  -1  503.35   38.20
   4  17   1  415.46   17.30
   4  17   1  456.05   18.80
   4  17   1  441.36   29.40
   5  17   1   32.00    7.40
   5  17   1   16.00   11.80
   3 -18  -1  243.88   31.50
  -3  18   1  286.77   12.50
   2 -18  -1  219.08   45.10
  -2  18   1  183.88   18.20
  -2  18   1  144.59    7.80
  -1  18   1   95.29   11.70
   0  18   1  411.16   23.40
   1  18   1   94.99   14.30
   2  18   1  232.58   21.10
   2  18   1  237.58   10.00
   3  18   1  246.78   22.20
  -4 -18  -1  369.76   34.80
   4  18   1  335.87   16.60
   4  18   1  393.16   28.70
   3  17  -2  339.77   16.30
   3  17  -2  363.56   26.70
  -3 -17   2  309.17   32.50
  -3 -17   2  380.86   30.30
   2  17  -2   74.09   13.10
   2  17  -2   66.79    7.30
  -2 -17   2   74.79   17.10
  -2 -17   2   83.79   18.40
   1  17  -2  356.06   23.60
   1  17  -2  331.37   13.30
  -1 -17   2  371.36   29.70
   0  17  -2   71.09   11.40
   0  17  -2   60.79    6.20
  -1  17  -2  308.67   17.90
  -1  17  -2  273.67   11.30
  -2  17  -2   16.40    4.40
  -2  17  -2    8.60    5.80
   2 -17   2    2.80   12.50
   5  16  -2   15.00    6.80
   5  16  -2   -3.00    9.80
   5  16  -2   -0.80    4.70
  -5 -16   2   -1.00   10.70
  -5 -16   2    2.10   13.00
   4  16  -2  406.86   19.30
   4  16  -2  441.76   29.70
  -4 -16   2  466.45   31.40
   3  16  -2   19.50    5.30
   3  16  -2    2.70    5.80
   3  16  -2    3.00    8.80
  -3 -16   2    2.10   10.00
  -3 -16   2   -2.70   10.30
   2  16  -2  476.75   27.70
   2  16  -2  460.05   18.00
  -2 -16   2  513.35   37.30
  -2 -16   2  491.95   33.10
   1  16  -2   43.10   10.20
   1  16  -2   53.69    5.70
   1  16  -2   48.10    6.30
  -1 -16   2   46.20   13.20
   0  16  -2  332.07   16.20
   0  16  -2  325.87   12.20
   0  16  -2  320.87   13.60
   0  16  -2  317.77   20.00
   0 -16   2  399.96   29.40
  -1  16  -2  122.49   11.90
  -1  16  -2  100.59    6.70
  -1  16  -2  112.49   12.10
  -1  16  -2   99.79    8.80
  -2  16  -2  196.38   12.10
  -2  16  -2  289.97   14.60
  -2  16  -2  228.28   10.50
   2 -16   2  163.78   25.10
  -3  16  -2   96.39    8.00
   3 -16   2   84.49   19.90
  -4  16  -2  111.59    9.80
   4 -16   2  113.49   33.30
   6  15  -2  266.27   17.70
   6  15  -2  296.07   18.70
  -6 -15   2  258.77   35.70
  -6 -15   2  255.87   24.70
   5  15  -2  266.17   15.30
   5  15  -2  259.67   15.40
   5  15  -2  273.27   24.70
  -5 -15   2  319.07   26.10
  -5 -15   2  282.77   31.60
   4  15  -2  228.78   11.70
   4  15  -2  238.38   11.90
   4  15  -2  236.08   21.10
   4  15  -2  207.68   13.80
   4  15  -2  211.48   13.40
  -4 -15   2  247.88   23.70
  -4 -15   2  221.38   26.60
   3  15  -2  160.98   10.80
   3  15  -2  147.89   18.30
   3  15  -2  163.18   10.60
  -3 -15   2  156.38   19.60
  -3 -15   2  174.38   26.40
   2  15  -2  257.57   12.00
   2  15  -2  319.07   33.30
   2  15  -2  246.38   12.30
  -2 -15   2  227.88   25.40
  -2 -15   2  264.97   23.70
   1  15  -2  104.79    7.60
   1  15  -2   97.39    6.90
   1  15  -2  116.99   14.00
  -1 -15   2  101.49   16.70
   0  15  -2  332.87   12.10
   0  15  -2  346.07   19.90
   0  15  -2  318.97   16.00
   0  15  -2  376.06   15.20
   0 -15   2  302.67   24.90
  -1  15  -2   12.50    7.20
  -1  15  -2   28.50    7.30
  -1  15  -2   17.90    6.20
  -1  15  -2   23.50    4.50
  -1  15  -2   21.70    3.60
   1 -15   2   18.20    9.10
   1 -15   2    6.50    9.40
  -2  15  -2  512.95   23.10
  -2  15  -2  489.15   16.00
  -2  15  -2  472.95   23.80
  -2  15  -2  477.15   17.70
   2 -15   2  463.75   35.50
  -3  15  -2   13.00    3.70
  -3  15  -2    6.80    5.40
   3 -15   2   10.60   11.10
  -4  15  -2  576.24   20.60
   4 -15   2  611.64   42.60
  -5  15  -2   -3.50    4.80
  -5  15  -2    3.70    5.00
   5 -15   2    4.30   12.50
   7  14  -2  494.25   25.10
   7  14  -2  451.65   32.30
   7  14  -2  446.36   25.40
  -7 -14   2  442.36   29.30
  -7 -14   2  435.66   41.50
   6  14  -2   13.30   10.30
   6  14  -2   14.10    6.90
   6  14  -2   16.80    6.00
   6  14  -2   20.60    6.90
  -6 -14   2   23.30    6.40
  -6 -14   2   19.80   10.20
  -6 -14   2   27.50   14.30
   5  14  -2  596.64   34.00
   5  14  -2  574.04   24.50
   5  14  -2  558.14   23.80
  -5 -14   2  586.64   43.00
  -5 -14   2  623.34   33.60
   4  14  -2   20.00    5.50
   4  14  -2   17.00    6.00
   4  14  -2   16.20    9.30
   4  14  -2   14.80    5.10
  -4 -14   2   29.00   10.20
  -4 -14   2   22.80   12.00
   3  14  -2  515.05   28.80
   3  14  -2  521.25   17.00
   3  14  -2  504.35   19.20
   3  14  -2  531.05   17.40
   3  14  -2  513.95   19.70
  -3 -14   2  519.95   36.70
  -3 -14   2  496.85   30.90
   2  14  -2   -0.10    3.00
   2  14  -2    4.50    3.50
   2  14  -2   -1.20    5.40
  -2 -14   2    0.50    7.50
  -2 -14   2    1.70    6.70
   1  14  -2  480.35   16.90
   1  14  -2  451.35   24.10
   1  14  -2  476.55   15.90
  -1 -14   2  487.85   30.30
  -1 -14   2  498.55   33.20
   0  14  -2  105.69    6.30
   0  14  -2  111.99   13.50
   0  14  -2  101.19    8.90
   0  14  -2  128.59    7.40
   0  14  -2  119.69   12.20
   0 -14   2  132.39   18.60
  -1  14  -2  367.26   13.70
  -1  14  -2  351.46   12.40
  -1  14  -2  400.86   18.80
  -1  14  -2  357.06   17.90
  -1  14  -2  354.56   22.40
   1 -14   2  365.56   26.20
   1 -14   2  332.37   27.80
  -2  14  -2   97.19   11.10
  -2  14  -2  105.69    7.80
  -2  14  -2  112.59   13.30
  -2  14  -2  108.69    6.60
  -2  14  -2  115.89    9.00
   2 -14   2  101.49   16.40
   2 -14   2  143.59   23.10
  -3  14  -2  613.04   21.60
  -3  14  -2  591.64   16.30
  -3  14  -2  621.64   33.40
  -3  14  -2  576.34   23.20
   3 -14   2  649.04   40.90
  -4  14  -2  455.75   19.70
  -4  14  -2  462.75   16.90
  -4  14  -2  468.35   27.80
  -4  14  -2  451.85   17.10
  -4  14  -2  438.36   17.30
   4 -14   2  496.85   36.70
  -5  14  -2  217.88   18.40
  -5  14  -2  235.38   16.10
  -5  14  -2  260.17   13.70
  -5  14  -2  220.38   15.10
  -5  14  -2  239.78   14.20
   5 -14   2  245.48   28.80
  -6  14  -2  188.38   13.30
  -6  14  -2  201.58   14.70
   6 -14   2  214.78   30.40
   8  13  -2  367.96   29.60
   8  13  -2  371.66   24.50
   8  13  -2  323.17   22.60
  -8 -13   2  386.96   39.70
  -8 -13   2  349.17   26.20
   7  13  -2  112.59   14.00
   7  13  -2  132.49   19.60
   7  13  -2  128.09   15.90
   7  13  -2  110.49   13.50
  -7 -13   2  138.19   17.30
  -7 -13   2  152.08   26.20
  -7 -13   2  136.99   14.80
   6  13  -2  525.45   31.30
   6  13  -2  459.95   23.50
   6  13  -2  450.35   22.30
   6  13  -2  474.55   23.60
  -6 -13   2  422.06   27.40
  -6 -13   2  531.75   40.80
  -6 -13   2  501.35   21.70
   5  13  -2   95.39   10.30
   5  13  -2   78.89   11.30
   5  13  -2   97.29   14.40
   5  13  -2   97.59   11.20
   5  13  -2  104.59   10.40
  -5 -13   2   89.49    8.80
  -5 -13   2   87.39   18.60
  -5 -13   2   91.79   14.90
  -5 -13   2  106.59   10.30
   4  13  -2  323.27   15.70
   4  13  -2  311.37   15.10
   4  13  -2  317.17   15.70
   4  13  -2  323.07   22.40
   4  13  -2  318.07   15.20
  -4 -13   2  321.87   23.10
  -4 -13   2  276.37   27.40
   3  13  -2  413.56   24.80
   3  13  -2  435.66   17.00
   3  13  -2  445.76   16.50
   3  13  -2  440.06   16.60
  -3 -13   2  432.16   27.80
  -3 -13   2  439.56   32.50
   2  13  -2  135.89    8.60
   2  13  -2  143.69    6.80
   2  13  -2  124.19   15.70
   2  13  -2  120.49   14.90
   2  13  -2  141.29    8.40
  -2 -13   2  132.69   18.00
  -2 -13   2  146.69   18.70
   1  13  -2  450.85   23.80
   1  13  -2  417.86   15.00
   1  13  -2  473.85   23.50
   1  13  -2  423.46   14.70
   1  13  -2  441.66   15.90
  -1 -13   2  464.05   31.40
  -1 -13   2  434.96   27.70
   0  13  -2  125.89    6.70
   0  13  -2  140.39    9.70
   0  13  -2  131.59    7.20
   0  13  -2  130.09   12.80
   0  13  -2  126.09   11.80
   0 -13   2  116.19   15.70
  -1  13  -2  912.81   30.80
  -1  13  -2  873.41   29.90
  -1  13  -2  792.82   41.70
  -1  13  -2  906.61   32.10
  -1  13  -2  866.61   24.90
  -1  13  -2  896.21   24.00
   1 -13   2  856.81   45.10
   1 -13   2  849.22   43.10
  -2  13  -2  134.69    9.30
  -2  13  -2  121.29    6.90
  -2  13  -2  129.99   14.40
  -2  13  -2  127.49    8.00
  -2  13  -2  112.69   15.80
  -2  13  -2  119.59   10.70
   2 -13   2  125.39   21.10
   2 -13   2  135.09   18.20
  -3  13  -2  808.62   23.20
  -3  13  -2  790.82   27.20
  -3  13  -2  774.02   21.00
  -3  13  -2  782.82   25.40
  -3  13  -2  781.82   31.20
  -3  13  -2  815.92   36.10
  -3  13  -2  823.52   23.60
  -3  13  -2  803.62   23.90
   3 -13   2  776.32   43.40
  -4  13  -2    7.50    4.60
  -4  13  -2    2.20    7.30
  -4  13  -2    6.00    3.80
  -4  13  -2    3.30    3.60
  -4  13  -2    3.80    3.40
   4 -13   2    4.40    8.60
  -5  13  -2  277.47   18.70
  -5  13  -2  255.77   15.20
  -5  13  -2  265.07   14.40
  -5  13  -2  236.88   13.10
  -5  13  -2  229.98   15.20
   5 -13   2  264.77   32.20
  -6  13  -2   21.60    7.60
  -6  13  -2   27.40    6.70
  -6  13  -2   29.60    7.30
  -6  13  -2   23.50    6.00
   6 -13   2   32.40   13.70
   6 -13   2   23.90    5.60
   6 -13   2   20.60    6.80
  -7  13  -2  358.16   21.40
  -7  13  -2  365.66   19.20
   7 -13   2  401.46   35.40
   7 -13   2  361.76   23.80
   8  12  -2  319.07   21.20
   8  12  -2  298.17   26.00
   8  12  -2  329.37   23.50
  -8 -12   2  305.27   22.80
  -8 -12   2  340.17   24.40
  -8 -12   2  316.77   35.70
   7  12  -2  124.09   14.50
   7  12  -2  107.69   16.80
   7  12  -2  102.29   16.90
   7  12  -2   81.49   11.70
  -7 -12   2   95.59   20.50
  -7 -12   2   79.59   12.20
  -7 -12   2   82.29   13.20
   6  12  -2  499.85   30.10
   6  12  -2  467.95   22.40
   6  12  -2  512.45   24.40
   6  12  -2  513.05   24.50
  -6 -12   2  445.26   22.50
  -6 -12   2  450.95   27.10
  -6 -12   2  493.45   38.00
   5  12  -2   14.30    5.30
   5  12  -2   14.80    5.50
   5  12  -2   13.00    7.00
   5  12  -2   12.50    5.20
   5  12  -2    1.90    4.10
  -5 -12   2    3.30    4.40
  -5 -12   2    7.70    4.90
  -5 -12   2   11.30    6.50
  -5 -12   2   10.90    9.30
   4  12  -2  647.44   22.90
   4  12  -2  689.73   32.80
   4  12  -2  657.23   24.50
   4  12  -2  600.14   33.80
   4  12  -2  641.04   23.90
   4  12  -2  645.34   23.70
  -4 -12   2  683.93   21.20
  -4 -12   2  662.43   40.70
  -4 -12   2  634.34   20.60
  -4 -12   2  586.44   31.40
   3  12  -2   65.79   12.90
   3  12  -2   57.89   11.40
   3  12  -2   48.50    6.40
   3  12  -2   55.09    6.60
   3  12  -2   42.80    6.00
   3  12  -2   44.30    6.00
   3  12  -2   60.89   11.40
  -3 -12   2   47.10   10.20
  -3 -12   2   64.59   15.20
   2  12  -2  707.33   21.20
   2  12  -2  697.93   34.60
   2  12  -2  716.53   21.10
   2  12  -2  708.63   23.50
   2  12  -2  670.93   30.30
   2  12  -2  731.23   31.30
  -2 -12   2  646.34   37.70
  -2 -12   2  687.43   34.00
   1  12  -2   39.50    8.40
   1  12  -2   42.60   14.10
   1  12  -2   40.30    7.70
   1  12  -2   43.60    9.80
   1  12  -2   39.80    4.30
   1  12  -2   47.90    5.50
   1  12  -2   44.60    4.70
  -1 -12   2   49.90   11.60
  -1 -12   2   36.50   10.20
   0  12  -2 1290.57   34.00
   0  12  -2 1315.97   42.90
   0  12  -2 1313.77   49.50
   0  12  -2 1293.17   33.50
   0  12  -2 1352.96   38.00
   0  12  -2 1338.97   42.70
   0  12  -2 1364.46   51.49
   0 -12   2 1260.87   51.39
   0 -12   2 1281.77   50.59
  -1  12  -2  172.18   12.60
  -1  12  -2  186.38    7.80
  -1  12  -2  205.38   12.60
  -1  12  -2  168.78   17.30
  -1  12  -2  186.88   11.70
  -1  12  -2  186.88    8.50
   1 -12   2  199.18   18.10
   1 -12   2  208.38   20.10
  -2  12  -2  595.54   18.10
  -2  12  -2  614.44   19.40
  -2  12  -2  598.64   30.50
  -2  12  -2  610.34   17.50
  -2  12  -2  622.94   17.90
  -2  12  -2  627.84   23.30
  -2  12  -2  619.54   21.10
  -2  12  -2  603.94   24.50
   2 -12   2  590.04   34.80
   2 -12   2  627.14   32.50
  -3  12  -2   32.20    3.40
  -3  12  -2   40.50    9.50
  -3  12  -2   39.40    5.30
  -3  12  -2   40.40    5.60
  -3  12  -2   35.80    4.70
  -3  12  -2   37.20    7.80
  -3  12  -2   40.40    6.20
  -3  12  -2   40.00    5.00
   3 -12   2   19.20   10.00
  -4  12  -2  188.18   11.10
  -4  12  -2  195.58   10.30
  -4  12  -2  187.18   11.50
  -4  12  -2  200.58   11.80
  -4  12  -2  159.68   15.40
   4 -12   2  213.08   26.90
  -5  12  -2  128.29   11.50
  -5  12  -2  139.79   11.30
  -5  12  -2  136.09    9.70
  -5  12  -2  146.89   13.50
   5 -12   2  118.49   20.00
   5 -12   2  145.99    9.60
   5 -12   2  128.49    8.60
  -6  12  -2  299.97   15.70
  -6  12  -2  319.27   18.20
  -6  12  -2  285.37   18.50
  -6  12  -2  285.67   15.30
   6 -12   2  313.47   15.70
   6 -12   2  316.57   29.40
   6 -12   2  292.77   16.70
  -7  12  -2  176.98   15.30
  -7  12  -2  192.08   17.80
   7 -12   2  153.68   13.10
   7 -12   2  155.68   24.20
  -8  12  -2  158.88   14.60
  -8  12  -2  173.88   17.30
   8 -12   2  174.18   15.30
   8 -12   2  159.48   27.30
   8 -12   2  189.98   16.90
   9  11  -2  235.28   24.90
   9  11  -2  283.77   20.80
  -9 -11   2  261.97   21.10
  -9 -11   2  295.07   25.60
  -9 -11   2  297.97   34.80
   8  11  -2   44.10   11.90
   8  11  -2   36.70    9.50
   8  11  -2   48.30   11.60
   8  11  -2   41.90   10.40
  -8 -11   2   84.69   20.20
  -8 -11   2   49.70   11.80
  -8 -11   2   61.19   12.50
   7  11  -2  343.27   20.20
   7  11  -2  362.26   22.40
   7  11  -2  365.06   26.60
   7  11  -2  352.56   22.00
  -7 -11   2  369.06   33.80
  -7 -11   2  359.36   22.10
  -7 -11   2  342.47   23.10
   6  11  -2  211.78   15.90
   6  11  -2  276.57   16.10
   6  11  -2  264.87   17.30
   6  11  -2  273.87   21.60
  -6 -11   2  278.27   17.40
  -6 -11   2  254.17   19.70
  -6 -11   2  225.88   26.20
   5  11  -2  437.06   20.20
   5  11  -2  381.46   18.60
   5  11  -2  451.55   19.30
   5  11  -2  422.66   20.50
   5  11  -2  370.96   26.80
  -5 -11   2  347.87   29.80
  -5 -11   2  418.16   19.40
  -5 -11   2  384.06   18.40
  -5 -11   2  391.66   23.90
   4  11  -2  472.35   25.40
   4  11  -2  417.66   17.40
   4  11  -2  454.05   19.50
   4  11  -2  455.75   19.20
   4  11  -2  459.25   18.60
   4  11  -2  437.76   27.50
  -4 -11   2  422.06   25.10
  -4 -11   2  433.96   17.50
  -4 -11   2  433.66   17.20
  -4 -11   2  485.75   33.30
   3  11  -2  810.22   33.20
   3  11  -2  722.03   32.20
   3  11  -2  797.52   30.00
   3  11  -2  779.32   25.40
   3  11  -2  765.22   24.60
   3  11  -2  749.82   23.90
   3  11  -2  686.63   34.30
  -3 -11   2  756.42   21.70
  -3 -11   2  741.53   34.00
  -3 -11   2  736.13   21.50
  -3 -11   2  796.52   41.30
   2  11  -2  633.44   27.90
   2  11  -2  639.44   31.40
   2  11  -2  670.43   34.30
   2  11  -2  621.94   20.20
   2  11  -2  636.44   20.20
   2  11  -2  641.34   20.30
   2  11  -2  634.44   20.00
   2  11  -2  634.94   28.10
  -2 -11   2  621.74   30.90
  -2 -11   2  641.04   35.80
   1  11  -2  862.21   32.70
   1  11  -2  837.82   38.30
   1  11  -2  866.51   32.80
   1  11  -2  875.51   25.40
   1  11  -2  890.21   24.10
   1  11  -2  866.11   23.50
   1  11  -2  835.82   23.90
   1  11  -2  910.61   38.20
   1  11  -2  870.71   24.30
  -1 -11   2  858.61   40.70
  -1 -11   2  843.92   37.30
   0  11  -2 1302.37   35.70
   0  11  -2 1179.18   39.40
   0  11  -2 1245.28   39.80
   0  11  -2 1189.58   45.60
   0  11  -2 1217.08   51.09
   0  11  -2 1220.48   31.30
   0  11  -2 1239.68   31.80
   0 -11   2 1201.78   49.00
   0 -11   2 1252.77   47.40
   0 -11   2 1242.58   35.10
   0 -11   2 1184.28   47.80
  -1  11  -2  212.08   12.90
  -1  11  -2  198.18   11.90
  -1  11  -2  196.08   16.90
  -1  11  -2  209.78   12.00
  -1  11  -2  200.68    7.90
  -1  11  -2  203.78   18.00
  -1  11  -2  196.48    8.30
   1 -11   2  195.08   17.60
   1 -11   2  197.48   11.20
   1 -11   2  191.78   18.70
  -2  11  -2  309.67   20.10
  -2  11  -2  270.37   10.50
  -2  11  -2  265.57   10.70
  -2  11  -2  267.17   14.50
  -2  11  -2  267.77   13.70
  -2  11  -2  271.27   12.20
  -2  11  -2  261.97   10.80
  -2  11  -2  273.27   10.00
   2 -11   2  272.47   14.60
   2 -11   2  240.98   19.10
   2 -11   2  271.17   22.50
  -3  11  -2  116.79    8.00
  -3  11  -2  137.59   11.50
  -3  11  -2  123.69    7.00
  -3  11  -2  128.59    8.70
  -3  11  -2  139.09    8.80
  -3  11  -2  134.69   13.70
  -3  11  -2  125.69    8.00
  -3  11  -2  125.89    5.50
   3 -11   2  125.89   16.20
   3 -11   2  147.19   11.30
   3 -11   2  116.59   17.90
  -4  11  -2  374.06   20.70
  -4  11  -2  373.36   14.60
  -4  11  -2  367.36   19.80
  -4  11  -2  378.66   17.10
  -4  11  -2  389.06   16.40
  -4  11  -2  384.26   16.60
   4 -11   2  374.06   28.20
   4 -11   2  374.06   13.90
   4 -11   2  361.96   13.50
  -5  11  -2   10.10    4.30
  -5  11  -2   16.50    5.40
  -5  11  -2    9.30    5.40
  -5  11  -2   11.40    5.90
  -5  11  -2   17.30    5.60
   5 -11   2   13.90    4.10
   5 -11   2    8.90    5.70
   5 -11   2   13.60    9.20
  -6  11  -2  854.71   26.90
  -6  11  -2  841.72   33.60
  -6  11  -2  876.31   29.30
  -6  11  -2  816.52   31.10
   6 -11   2  825.22   45.30
   6 -11   2  875.81   31.00
   6 -11   2  875.61   30.10
  -7  11  -2    2.90    5.50
  -7  11  -2  -10.10    6.20
  -7  11  -2    2.40    4.40
   7 -11   2    0.90    8.30
   7 -11   2    4.60    4.90
   7 -11   2   -3.00    5.00
  -8  11  -2  368.56   24.90
  -8  11  -2  311.77   21.50
  -8  11  -2  341.07   19.20
   8 -11   2  330.27   32.00
   8 -11   2  303.67   20.50
   8 -11   2  322.87   18.50
  -9  11  -2   -8.30    6.60
   9 -11   2   -1.80    8.90
   9 -11   2    5.50    8.10
   9 -11   2  -15.40   10.90
   9  10  -2  329.47   25.90
   9  10  -2  283.97   22.60
   9  10  -2  336.17   22.30
   9  10  -2  298.47   26.80
  -9 -10   2  301.87   14.50
  -9 -10   2  308.67   34.60
  -9 -10   2  303.57   17.80
  -9 -10   2  294.67   25.10
  -9 -10   2  297.57   21.00
   8  10  -2   93.79   14.30
   8  10  -2   93.19   15.40
   8  10  -2  105.99   14.90
   8  10  -2   89.49   11.90
  -8 -10   2   96.69   14.30
  -8 -10   2   74.99   19.20
  -8 -10   2  102.19   14.90
  -8 -10   2   96.89    7.40
  -8 -10   2   92.79    7.30
   7  10  -2  427.96   22.20
   7  10  -2  405.26   23.60
   7  10  -2  466.95   25.00
   7  10  -2  424.26   27.50
  -7 -10   2  429.66   34.80
  -7 -10   2  468.25   25.20
  -7 -10   2  461.55   25.50
   6  10  -2   11.30    5.50
   6  10  -2   13.10    5.60
   6  10  -2   17.20    7.20
   6  10  -2   11.10    5.30
   6  10  -2   11.00    5.70
   6  10  -2    1.60    8.10
  -6 -10   2    3.50    5.00
  -6 -10   2    3.40    6.00
  -6 -10   2    8.20    9.60
   5  10  -2  544.55   23.60
   5  10  -2  556.64   22.50
   5  10  -2  565.14   35.00
   5  10  -2  525.65   21.20
   5  10  -2  562.74   29.20
   5  10  -2  557.84   24.40
  -5 -10   2  558.44   27.80
  -5 -10   2  591.24   37.10
  -5 -10   2  603.74   24.40
   4  10  -2   49.99    9.20
   4  10  -2   53.19    6.50
   4  10  -2   58.89   12.40
   4  10  -2   53.79    6.90
   4  10  -2   47.70    7.10
   4  10  -2   51.99   11.90
   4  10  -2   61.69    8.30
   4  10  -2   30.80    8.10
  -4 -10   2   60.39    7.30
  -4 -10   2   43.20    6.50
  -4 -10   2   48.40   10.00
  -4 -10   2   40.80   12.60
   3  10  -2 1139.89   41.40
   3  10  -2 1153.78   44.40
   3  10  -2 1087.09   33.70
   3  10  -2 1107.59   32.20
   3  10  -2 1086.29   33.90
   3  10  -2 1199.98   41.50
   3  10  -2 1140.19   33.00
  -3 -10   2 1116.39   31.70
  -3 -10   2 1163.98   32.30
  -3 -10   2 1217.88   44.00
  -3 -10   2 1147.39   50.39
   2  10  -2   38.40    7.70
   2  10  -2   27.40    4.20
   2  10  -2   23.80    3.60
   2  10  -2   32.80    4.80
   2  10  -2   38.20    5.00
   2  10  -2   23.30    7.60
   2  10  -2   23.60    6.40
  -2 -10   2   32.10    3.30
  -2 -10   2   22.40    7.30
  -2 -10   2   21.50    8.40
   1  10  -2 1222.08   45.70
   1  10  -2 1181.38   33.40
   1  10  -2 1190.38   39.70
   1  10  -2 1223.58   31.90
   1  10  -2 1182.08   32.50
   1  10  -2 1198.28   31.50
   1  10  -2 1248.08   45.20
   1  10  -2 1228.68   40.20
  -1 -10   2 1185.78   44.70
  -1 -10   2 1173.78   48.50
  -1 -10   2 1210.58   32.40
   0  10  -2   24.10    3.20
   0  10  -2   21.50    7.10
   0  10  -2   30.70    7.60
   0  10  -2   27.40    5.80
   0  10  -2   22.10    2.90
   0  10  -2   20.70    5.00
   0  10  -2   25.50    4.30
   0  10  -2   28.40    3.30
   0 -10   2   26.50    4.00
   0 -10   2   25.70    8.10
   0 -10   2   16.90    5.90
   0 -10   2   23.00    7.40
  -1  10  -2 1454.35   41.80
  -1  10  -2 1480.05   36.80
  -1  10  -2 1456.35   36.20
  -1  10  -2 1476.85   49.90
  -1  10  -2 1443.76   36.50
  -1  10  -2 1404.46   35.80
  -1  10  -2 1439.36   42.60
  -1  10  -2 1451.05   41.40
  -1  10  -2 1403.16   50.29
   1 -10   2 1462.35   53.89
   1 -10   2 1465.25   51.79
   1 -10   2 1444.16   41.10
  -2  10  -2   46.20    4.50
  -2  10  -2   48.00    4.90
  -2  10  -2   42.70    6.70
  -2  10  -2   43.50    3.80
  -2  10  -2   51.29    9.00
  -2  10  -2   44.30    4.30
  -2  10  -2   37.30    5.60
  -2  10  -2   37.50    4.80
   2 -10   2   58.89    7.50
   2 -10   2   44.50    9.60
   2 -10   2   49.50   11.70
  -3  10  -2 1093.99   32.10
  -3  10  -2 1056.59   31.60
  -3  10  -2 1080.19   26.70
  -3  10  -2 1076.99   31.40
  -3  10  -2 1037.90   31.30
  -3  10  -2 1059.39   29.30
  -3  10  -2 1090.49   38.90
  -3  10  -2 1093.59   35.80
   3 -10   2 1103.79   28.40
   3 -10   2 1040.70   28.30
   3 -10   2 1040.20   35.00
   3 -10   2 1150.48   43.30
   3 -10   2 1049.59   46.10
  -4  10  -2  216.18   12.80
  -4  10  -2  233.48   12.00
  -4  10  -2  212.28   14.50
  -4  10  -2  218.18   20.50
  -4  10  -2  222.98   12.50
  -4  10  -2  245.48   15.30
   4 -10   2  219.98   11.50
   4 -10   2  242.38   15.00
   4 -10   2  233.88   13.20
   4 -10   2  226.28   11.10
   4 -10   2  211.48   20.10
  -5  10  -2  361.66   18.70
  -5  10  -2  408.96   18.40
  -5  10  -2  360.96   15.40
  -5  10  -2  378.06   18.30
  -5  10  -2  376.16   17.30
   5 -10   2  368.06   27.50
   5 -10   2  379.06   16.90
   5 -10   2  373.46   17.70
   5 -10   2  354.36   19.80
  -6  10  -2  297.97   18.60
  -6  10  -2  264.27   11.80
  -6  10  -2  300.07   14.90
  -6  10  -2  295.17   16.50
  -6  10  -2  277.77   17.20
   6 -10   2  279.87   20.10
   6 -10   2  278.67   16.00
   6 -10   2  263.37   24.60
  -7  10  -2  267.97   18.40
  -7  10  -2  283.57   20.30
  -7  10  -2  286.67   15.80
   7 -10   2  266.97   16.00
   7 -10   2  250.77   17.10
   7 -10   2  271.97   25.70
  -8  10  -2  223.18   15.60
  -8  10  -2  246.28   21.20
  -8  10  -2  246.18   19.40
   8 -10   2  273.27   16.40
   8 -10   2  226.88   18.50
   8 -10   2  235.38   28.70
  -9  10  -2   84.29   13.00
  -9  10  -2   95.69   12.90
   9 -10   2   80.99   21.80
   9 -10   2   99.69   12.30
   9 -10   2  100.59   14.70
  10   9  -2  214.38   19.30
  10   9  -2  232.88   22.70
  10   9  -2  161.28   22.00
 -10  -9   2  184.58   15.50
 -10  -9   2  152.08   27.10
 -10  -9   2  198.28   23.30
 -10  -9   2  190.58   18.30
   9   9  -2   31.40    9.30
   9   9  -2   44.50   11.10
   9   9  -2   26.50   10.80
   9   9  -2   20.20    9.60
  -9  -9   2   29.50    6.80
  -9  -9   2   33.60    8.20
  -9  -9   2   33.90   11.10
  -9  -9   2   31.20    8.50
  -9  -9   2   40.00   16.20
   8   9  -2  345.57   20.60
   8   9  -2  332.77   23.00
   8   9  -2  357.16   23.20
   8   9  -2  373.16   25.90
  -8  -9   2  353.16   24.30
  -8  -9   2  358.06   21.50
  -8  -9   2  336.87   15.70
  -8  -9   2  319.67   15.70
  -8  -9   2  339.67   31.80
   7   9  -2  116.49   14.10
   7   9  -2  101.19   11.90
   7   9  -2   97.39   13.80
   7   9  -2  126.49   13.40
  -7  -9   2  134.59   13.40
  -7  -9   2  139.69   21.30
  -7  -9   2  131.89    8.40
  -7  -9   2  135.59   16.60
   6   9  -2  580.74   23.20
   6   9  -2  565.84   29.90
   6   9  -2  591.24   26.70
   6   9  -2  608.84   27.10
   6   9  -2  582.44   24.30
  -6  -9   2  623.54   27.80
  -6  -9   2  605.04   30.50
  -6  -9   2  608.14   27.30
  -6  -9   2  585.64   37.30
  -6  -9   2  581.04   17.40
  -6  -9   2  586.94   17.50
   5   9  -2  657.93   31.10
   5   9  -2  692.33   24.20
   5   9  -2  685.33   27.20
   5   9  -2  707.63   25.50
   5   9  -2  658.23   34.60
   5   9  -2  673.53   32.10
   5   9  -2  673.73   26.80
  -5  -9   2  630.64   28.80
  -5  -9   2  664.13   27.00
  -5  -9   2  674.33   39.00
   4   9  -2 1313.47   37.70
   4   9  -2 1345.67   47.90
   4   9  -2 1349.07   47.00
   4   9  -2 1347.67   40.50
   4   9  -2 1296.77   38.60
   4   9  -2 1317.77   40.90
  -4  -9   2 1286.67   54.89
  -4  -9   2 1302.97   39.40
  -4  -9   2 1348.47   46.00
  -4  -9   2 1338.67   40.40
   3   9  -2 1241.58   41.00
   3   9  -2 1148.89   33.20
   3   9  -2 1133.99   41.10
   3   9  -2 1164.48   34.90
   3   9  -2 1178.88   32.80
   3   9  -2 1182.88   34.80
   3   9  -2 1153.98   43.10
  -3  -9   2 1129.09   33.10
  -3  -9   2 1139.69   42.00
  -3  -9   2 1152.58   49.20
   2   9  -2 1080.39   37.70
   2   9  -2 1106.69   33.10
   2   9  -2 1086.79   29.60
   2   9  -2 1135.99   37.50
   2   9  -2 1079.19   41.90
   2   9  -2 1049.99   30.90
   2   9  -2 1101.89   40.80
   2   9  -2 1059.69   29.80
  -2  -9   2 1080.69   40.40
  -2  -9   2 1087.09   28.90
  -2  -9   2 1079.99   28.90
  -2  -9   2 1053.99   45.10
  -2  -9   2 1065.09   27.50
   1   9  -2  498.55   21.40
   1   9  -2  536.35   25.30
   1   9  -2  508.45   28.40
   1   9  -2  502.35   15.30
   1   9  -2  512.35   21.90
   1   9  -2  538.15   26.50
   1   9  -2  471.05   15.20
   1   9  -2  522.95   16.20
   1   9  -2  503.75   16.10
   1   9  -2  465.95   15.90
  -1  -9   2  505.65   16.10
  -1  -9   2  507.15   25.00
  -1  -9   2  523.65   28.40
   0   9  -2  958.40   25.10
   0   9  -2 1001.50   28.60
   0   9  -2  979.30   36.50
   0   9  -2  990.10   32.30
   0   9  -2  989.80   37.50
   0   9  -2  981.50   26.10
   0   9  -2 1029.00   32.50
   0   9  -2  984.40   26.00
   0   9  -2  959.70   25.30
   0   9  -2  894.71   40.60
   0   9  -2 1000.80   37.20
   0  -9   2 1027.30   28.60
   0  -9   2  958.20   38.70
   0  -9   2  979.50   38.00
   0  -9   2  913.11   39.40
  -1   9  -2  204.48    8.10
  -1   9  -2  210.58    8.50
  -1   9  -2  201.58    7.80
  -1   9  -2  191.48   14.10
  -1   9  -2  173.38   16.90
  -1   9  -2  184.38   15.00
  -1   9  -2  207.18   15.00
  -1   9  -2  189.58    7.30
  -1   9  -2  223.38   11.20
  -1   9  -2  203.78   10.70
   1  -9   2  202.48   10.60
   1  -9   2  192.78   15.60
   1  -9   2  232.48   17.80
  -2   9  -2  340.87   18.50
  -2   9  -2  316.87   15.10
  -2   9  -2  328.47   13.90
  -2   9  -2  331.07   11.00
  -2   9  -2  329.57   12.50
  -2   9  -2  334.77   12.50
  -2   9  -2  319.17   12.60
  -2   9  -2  322.27   11.60
   2  -9   2  320.97    9.80
   2  -9   2  323.17   14.90
   2  -9   2  293.97   21.20
   2  -9   2  305.37   19.60
  -3   9  -2  527.45   23.10
  -3   9  -2  508.25   18.20
  -3   9  -2  512.75   13.50
  -3   9  -2  519.75   17.40
  -3   9  -2  506.35   17.50
  -3   9  -2  491.55   18.60
  -3   9  -2  522.85   16.30
  -3   9  -2  478.65   20.80
  -3   9  -2  500.45   26.50
   3  -9   2  490.45   19.40
   3  -9   2  520.25   21.00
   3  -9   2  533.25   26.30
   3  -9   2  486.05   16.80
   3  -9   2  501.35   16.70
   3  -9   2  518.15   28.90
  -4   9  -2  157.28   10.30
  -4   9  -2  163.38   12.10
  -4   9  -2  145.89    9.30
  -4   9  -2  138.79   10.30
  -4   9  -2  150.98    8.30
   4  -9   2  170.48   10.80
   4  -9   2  150.08   16.70
   4  -9   2  157.98   11.80
   4  -9   2  152.78    9.90
  -5   9  -2 1434.26   41.80
  -5   9  -2 1412.76   43.60
  -5   9  -2 1383.86   44.40
  -5   9  -2 1481.45   41.70
  -5   9  -2 1377.46   39.60
  -5   9  -2 1317.37   45.40
  -5   9  -2 1385.26   52.69
   5  -9   2 1364.16   43.10
   5  -9   2 1457.65   45.90
   5  -9   2 1451.15   42.50
   5  -9   2 1421.86   42.10
   5  -9   2 1414.56   56.09
  -6   9  -2   -0.80    4.70
  -6   9  -2   -2.40    4.30
  -6   9  -2   -0.50    3.90
  -6   9  -2    0.40    3.30
  -6   9  -2    4.40    2.50
   6  -9   2    3.10    3.90
   6  -9   2    4.90    3.90
   6  -9   2   -2.10    4.80
   6  -9   2    0.50    5.70
  -7   9  -2  593.44   29.10
  -7   9  -2  579.44   23.90
  -7   9  -2  613.04   28.10
   7  -9   2  629.24   27.50
   7  -9   2  655.63   37.80
   7  -9   2  603.94   24.10
  -8   9  -2   51.99   10.10
  -8   9  -2   59.09   13.50
  -8   9  -2   55.89    9.20
   8  -9   2   78.69   17.80
   8  -9   2   43.50    4.20
   8  -9   2   47.60   10.00
   8  -9   2   32.70    7.30
   8  -9   2   39.10    4.10
  -9   9  -2  459.55   31.60
  -9   9  -2  526.75   29.40
  -9   9  -2  439.76   23.50
   9  -9   2  463.65   15.70
   9  -9   2  443.16   34.40
   9  -9   2  494.75   22.70
   9  -9   2  469.05   27.50
 -10   9  -2   19.10   10.20
 -10   9  -2    9.60    7.20
  10  -9   2    3.80   10.60
  10  -9   2   19.20    5.60
  10  -9   2   20.00    7.90
  10  -9   2   13.50   11.70
  10   8  -2  224.88   23.10
  10   8  -2  227.28   24.20
  10   8  -2  191.38   18.50
 -10  -8   2  219.38   17.10
 -10  -8   2  193.48   16.20
 -10  -8   2  159.88   20.10
   9   8  -2   96.19   16.70
   9   8  -2   96.19   14.60
   9   8  -2   87.99   13.10
   9   8  -2  123.69   18.10
  -9  -8   2   85.79   14.60
  -9  -8   2   92.49   12.30
  -9  -8   2  109.29   11.90
  -9  -8   2   99.29    6.90
   8   8  -2  566.54   31.40
   8   8  -2  587.54   26.90
   8   8  -2  528.15   29.00
   8   8  -2  555.14   29.70
  -8  -8   2  544.85   26.00
  -8  -8   2  584.14   31.10
  -8  -8   2  549.85   16.60
  -8  -8   2  540.15   16.60
  -8  -8   2  573.24   22.50
  -8  -8   2  603.04   23.50
   7   8  -2  105.79   13.50
   7   8  -2  155.78   21.10
   7   8  -2  127.69   17.90
   7   8  -2   94.29   11.50
  -7  -8   2  100.99    5.10
  -7  -8   2  112.59    9.10
  -7  -8   2  104.79   12.40
  -7  -8   2   99.69    4.90
  -7  -8   2  131.79   16.30
  -7  -8   2   97.69    8.70
  -7  -8   2   84.29   18.20
   6   8  -2  850.41   33.50
   6   8  -2  859.01   30.70
   6   8  -2  900.51   37.20
   6   8  -2  798.42   28.80
   6   8  -2  862.81   40.20
  -6  -8   2  789.82   32.30
  -6  -8   2  836.62   33.80
  -6  -8   2  826.02   32.60
  -6  -8   2  881.51   44.60
  -6  -8   2  861.11   25.90
  -6  -8   2  815.72   25.20
   5   8  -2  252.77   15.50
   5   8  -2  264.27   15.60
   5   8  -2  297.27   14.70
   5   8  -2  265.47   18.20
   5   8  -2  302.37   19.50
   5   8  -2  277.27   13.50
  -5  -8   2  276.37   10.30
  -5  -8   2  266.17   17.10
  -5  -8   2  267.07   15.50
  -5  -8   2  285.57   10.20
  -5  -8   2  250.77   22.20
  -5  -8   2  264.47   16.00
   4   8  -2 2011.20   55.69
   4   8  -2 1929.81   59.99
   4   8  -2 1857.21   62.59
   4   8  -2 1976.00   54.19
   4   8  -2 1905.21   50.69
   4   8  -2 1962.20   54.49
   4   8  -2 1909.01   59.99
  -4  -8   2 1902.21   57.79
  -4  -8   2 1821.62   67.79
  -4  -8   2 1845.52   52.89
  -4  -8   2 1850.71   53.69
   3   8  -2   51.29    6.30
   3   8  -2   36.70    5.50
   3   8  -2   43.10    5.40
   3   8  -2   53.49    9.50
   3   8  -2   37.30    7.10
   3   8  -2   38.30    8.70
  -3  -8   2   40.10    2.50
  -3  -8   2   45.90    5.80
  -3  -8   2   51.79    6.50
  -3  -8   2   30.40    6.80
  -3  -8   2   46.00   10.40
   2   8  -2 1291.27   33.60
   2   8  -2 1256.27   33.70
   2   8  -2 1234.08   39.90
   2   8  -2 1255.97   43.40
   2   8  -2 1226.18   35.00
   2   8  -2 1308.07   41.60
   2   8  -2 1238.98   44.90
  -2  -8   2 1239.08   42.90
  -2  -8   2 1343.07   36.10
  -2  -8   2 1221.78   48.10
  -2  -8   2 1293.37   34.10
  -2  -8   2 1243.08   31.40
   1   8  -2  106.09   11.30
   1   8  -2   97.79    6.00
   1   8  -2  103.69    5.40
   1   8  -2  103.29   10.30
   1   8  -2  114.49   13.00
   1   8  -2   91.89    8.20
   1   8  -2   93.09    5.60
   1   8  -2  107.09    5.40
   1   8  -2  102.59    6.00
   1   8  -2  104.69   10.40
  -1  -8   2   92.29   13.10
  -1  -8   2   97.79    5.60
  -1  -8   2   93.99    4.60
  -1  -8   2  102.29    4.70
  -1  -8   2  104.89   12.50
   0   8  -2 1217.98   30.30
   0   8  -2 1238.28   31.60
   0   8  -2 1268.47   42.20
   0   8  -2 1211.98   36.70
   0   8  -2 1227.48   41.10
   0   8  -2 1200.28   30.40
   0   8  -2 1174.08   45.90
   0   8  -2 1240.28   41.80
   0   8  -2 1217.98   31.70
   0   8  -2 1194.58   33.40
   0   8  -2 1261.57   37.70
   0  -8   2 1239.88   45.00
   0  -8   2 1209.18   43.30
   0  -8   2 1220.38   42.50
   0  -8   2 1219.28   33.40
  -1   8  -2  192.58   16.40
  -1   8  -2  212.98   10.50
  -1   8  -2  194.78    8.50
  -1   8  -2  200.38    7.30
  -1   8  -2  200.08   10.70
  -1   8  -2  199.48   10.50
  -1   8  -2  202.58   13.80
  -1   8  -2  191.98    8.00
  -1   8  -2  204.78    7.60
  -1   8  -2  214.48   15.00
   1  -8   2  199.48   14.80
   1  -8   2  186.28   15.30
   1  -8   2  217.88   10.50
  -2   8  -2 2278.87   66.89
  -2   8  -2 2397.86   60.49
  -2   8  -2 2421.16   71.29
  -2   8  -2 2431.36   63.49
  -2   8  -2 2448.46   61.19
  -2   8  -2 2451.65   59.29
  -2   8  -2 2422.26   58.69
  -2   8  -2 2470.65   60.09
  -2   8  -2 2395.36   75.29
  -2   8  -2 2449.95   57.89
   2  -8   2 2429.76   63.19
   2  -8   2 2407.56   58.39
   2  -8   2 2488.45   58.29
   2  -8   2 2356.46   73.79
   2  -8   2 2462.05   71.89
  -3   8  -2  520.25   17.60
  -3   8  -2  516.95   22.00
  -3   8  -2  540.15   26.40
  -3   8  -2  526.65   28.10
  -3   8  -2  532.75   19.50
  -3   8  -2  523.75   21.10
  -3   8  -2  525.75   16.60
  -3   8  -2  545.95   19.10
  -3   8  -2  571.14   17.80
   3  -8   2  571.74   26.20
   3  -8   2  541.15   19.80
   3  -8   2  538.55   21.00
   3  -8   2  548.85   18.60
   3  -8   2  521.45   27.70
  -4   8  -2  813.02   28.30
  -4   8  -2  845.82   35.60
  -4   8  -2  824.52   29.70
  -4   8  -2  800.72   25.90
  -4   8  -2  824.22   27.70
  -4   8  -2  833.92   24.80
  -4   8  -2  814.22   28.30
   4  -8   2  828.52   29.40
   4  -8   2  792.12   36.80
   4  -8   2  825.72   27.70
   4  -8   2  856.51   27.10
   4  -8   2  843.52   27.10
  -5   8  -2   95.89    9.40
  -5   8  -2  113.89   11.10
  -5   8  -2  103.79    8.00
  -5   8  -2   94.29    7.50
  -5   8  -2  105.19    8.60
  -5   8  -2  106.39   10.20
   5  -8   2  101.49    8.30
   5  -8   2   86.79   13.50
   5  -8   2  102.99    9.20
   5  -8   2   85.09   10.00
   5  -8   2   87.99    9.20
  -6   8  -2  808.42   29.30
  -6   8  -2  772.32   27.00
  -6   8  -2  799.42   32.20
  -6   8  -2  792.32   31.00
  -6   8  -2  863.51   38.40
   6  -8   2  806.92   27.80
   6  -8   2  813.22   21.20
   6  -8   2  856.01   40.10
   6  -8   2  816.02   30.60
   6  -8   2  769.22   31.10
   6  -8   2  805.92   21.30
  -7   8  -2    1.10    5.70
  -7   8  -2    3.90    4.50
  -7   8  -2    6.40    4.10
   7  -8   2   10.90    4.50
   7  -8   2    2.60    7.40
   7  -8   2    6.80    3.10
   7  -8   2    8.20    5.60
   7  -8   2    9.80    3.10
  -8   8  -2  209.38   19.20
  -8   8  -2  218.08   17.50
   8  -8   2  187.08   13.30
   8  -8   2  200.08   20.50
   8  -8   2  207.08   11.00
   8  -8   2  219.38   22.50
  -9   8  -2  161.58   17.50
  -9   8  -2  183.98   14.60
  -9   8  -2  180.68   27.80
   9  -8   2  164.58   10.80
   9  -8   2  141.39   16.70
   9  -8   2  147.99   10.70
   9  -8   2  189.98   25.10
   9  -8   2  133.99   12.30
 -10   8  -2   42.00   12.70
 -10   8  -2   39.60    9.80
  10  -8   2   41.20   16.90
  10  -8   2   44.10    9.00
  10  -8   2   47.00    7.90
  10  -8   2   38.40   12.30
  10   7  -2   27.20   10.70
  10   7  -2   31.90   11.30
  10   7  -2   27.10   10.00
 -10  -7   2   30.50    8.20
 -10  -7   2   40.30    7.20
 -10  -7   2   24.30    8.10
 -10  -7   2   38.40   12.00
   9   7  -2  928.91   36.50
   9   7  -2  810.02   39.20
   9   7  -2  914.71   41.10
   9   7  -2  858.71   40.00
  -9  -7   2  802.72   31.60
  -9  -7   2  806.22   32.60
  -9  -7   2  826.12   32.20
  -9  -7   2  818.42   40.70
  -9  -7   2  830.62   26.30
   8   7  -2   70.39   13.20
   8   7  -2   80.89   13.30
   8   7  -2   64.59   11.00
   8   7  -2   68.29   16.70
  -8  -7   2   65.49    6.10
  -8  -7   2   59.59    8.90
  -8  -7   2   66.09    8.60
  -8  -7   2   52.89    9.10
  -8  -7   2   98.79   14.50
   7   7  -2  931.81   33.70
   7   7  -2  913.81   36.90
   7   7  -2  886.91   40.70
   7   7  -2  828.22   35.40
   7   7  -2  943.81   39.10
  -7  -7   2  901.21   30.30
  -7  -7   2  866.11   33.00
  -7  -7   2  883.91   25.10
  -7  -7   2  929.71   38.10
  -7  -7   2  911.71   29.60
   6   7  -2  155.58   13.30
   6   7  -2  168.08   12.10
   6   7  -2  181.78   15.40
   6   7  -2  191.88   14.50
   6   7  -2  170.58   12.70
  -6  -7   2  171.08    9.90
  -6  -7   2  176.18    7.40
  -6  -7   2  174.28   12.90
  -6  -7   2  171.48   13.60
  -6  -7   2  131.09   12.90
  -6  -7   2  175.58    7.30
  -6  -7   2  165.78   10.30
   5   7  -2 1138.09   36.10
   5   7  -2 1165.48   38.70
   5   7  -2 1090.69   44.20
   5   7  -2 1190.68   35.40
   5   7  -2 1177.58   39.60
   5   7  -2 1179.58   42.60
  -5  -7   2 1163.38   39.40
  -5  -7   2 1204.98   29.10
  -5  -7   2 1160.38   28.90
  -5  -7   2 1219.58   50.09
  -5  -7   2 1184.68   32.70
  -5  -7   2 1224.28   40.20
  -5  -7   2 1142.79   38.40
  -5  -7   2 1116.29   31.90
   4   7  -2  262.87   18.20
   4   7  -2  253.47   16.00
   4   7  -2  241.38   13.70
   4   7  -2  245.88   16.30
   4   7  -2  281.27   14.30
   4   7  -2  262.47   13.90
   4   7  -2  240.08   11.70
  -4  -7   2  270.87   20.90
  -4  -7   2  281.37   15.90
  -4  -7   2  253.97    9.20
  -4  -7   2  230.98   16.80
  -4  -7   2  255.47   13.60
  -4  -7   2  258.67   14.10
  -4  -7   2  266.67    9.50
  -4  -7   2  256.27    7.90
   3   7  -2  482.65   18.50
   3   7  -2  493.25   22.50
   3   7  -2  439.46   16.40
   3   7  -2  440.16   17.80
   3   7  -2  457.95   16.20
   3   7  -2  481.15   24.10
   3   7  -2  484.65   22.20
  -3  -7   2  465.25   26.70
  -3  -7   2  474.15   12.80
  -3  -7   2  475.65   17.80
  -3  -7   2  469.05   25.00
  -3  -7   2  491.15   18.50
  -3  -7   2  495.75   23.50
   2   7  -2  475.05   14.90
   2   7  -2  453.05   20.20
   2   7  -2  435.66   21.30
   2   7  -2  455.25   16.30
   2   7  -2  465.65   22.70
   2   7  -2  462.75   15.00
   2   7  -2  438.86   16.10
  -2  -7   2  456.45   21.20
  -2  -7   2  419.96   15.30
  -2  -7   2  456.05   13.10
  -2  -7   2  416.76   24.20
   1   7  -2 1380.36   45.50
   1   7  -2 1389.16   41.90
   1   7  -2 1424.46   43.80
   1   7  -2 1362.96   35.10
   1   7  -2 1418.16   35.80
   1   7  -2 1439.26   48.90
   1   7  -2 1372.96   36.60
   1   7  -2 1408.36   36.70
   1   7  -2 1435.06   35.20
  -1  -7   2 1430.56   35.80
  -1  -7   2 1414.46   35.30
  -1  -7   2 1432.66   35.50
  -1  -7   2 1385.86   49.20
  -1  -7   2 1407.66   49.20
   0   7  -2 2001.00   48.20
   0   7  -2 2043.20   54.39
   0   7  -2 2003.30   54.29
   0   7  -2 2053.89   49.80
   0   7  -2 2009.60   49.99
   0   7  -2 2087.39   58.79
   0   7  -2 2071.39   64.39
   0   7  -2 2061.19   59.39
   0   7  -2 2012.40   48.30
   0   7  -2 2018.60   51.19
   0   7  -2 2098.19   59.59
   0  -7   2 2038.60   47.90
   0  -7   2 1998.70   60.29
   0  -7   2 2022.90   47.90
   0  -7   2 2022.10   62.39
   0  -7   2 2070.29   51.19
   0  -7   2 2096.39   60.59
  -1   7  -2  540.95   23.60
  -1   7  -2  569.34   19.20
  -1   7  -2  555.14   15.50
  -1   7  -2  549.65   17.00
  -1   7  -2  547.15   25.70
  -1   7  -2  532.85   18.40
  -1   7  -2  549.05   26.70
  -1   7  -2  547.85   18.70
  -1   7  -2  568.84   15.30
   1  -7   2  557.94   15.40
   1  -7   2  561.94   15.40
   1  -7   2  569.64   18.80
   1  -7   2  549.65   24.50
   1  -7   2  569.34   28.60
  -2   7  -2 2593.54   63.89
  -2   7  -2 2572.34   76.59
  -2   7  -2 2627.34   62.19
  -2   7  -2 2615.44   73.69
  -2   7  -2 2560.54   64.19
  -2   7  -2 2562.94   62.19
  -2   7  -2 2525.85   61.29
  -2   7  -2 2536.15   66.29
  -2   7  -2 2805.82   70.49
  -2   7  -2 2624.74   63.69
   2  -7   2 2606.14   73.99
   2  -7   2 2576.54   62.99
   2  -7   2 2547.95   66.19
   2  -7   2 2512.15   75.29
   2  -7   2 2604.34   62.69
  -3   7  -2  227.88   12.50
  -3   7  -2  234.88   10.10
  -3   7  -2  198.68   15.90
  -3   7  -2  226.08    9.20
  -3   7  -2  230.78   11.60
  -3   7  -2  241.58   13.00
  -3   7  -2  250.87   16.50
  -3   7  -2  236.28   11.30
   3  -7   2  233.58   17.20
   3  -7   2  241.18   10.90
   3  -7   2  238.58   11.10
   3  -7   2  223.88   11.00
   3  -7   2  216.48   12.00
   3  -7   2  224.88   15.40
  -4   7  -2 1250.97   46.20
  -4   7  -2 1260.37   35.60
  -4   7  -2 1277.57   37.70
  -4   7  -2 1289.57   39.50
  -4   7  -2 1260.37   44.60
  -4   7  -2 1253.37   34.20
  -4   7  -2 1250.47   38.30
  -4   7  -2 1230.88   36.60
   4  -7   2 1241.58   38.70
   4  -7   2 1192.48   45.70
   4  -7   2 1250.27   37.00
   4  -7   2 1230.28   37.70
   4  -7   2 1201.88   35.70
  -5   7  -2  176.88   15.90
  -5   7  -2  202.58   13.50
  -5   7  -2  183.88   11.10
  -5   7  -2  221.18   13.30
  -5   7  -2  203.38   13.60
  -5   7  -2  202.58   10.50
  -5   7  -2  184.98    9.60
   5  -7   2  180.68   12.20
   5  -7   2  196.48   13.10
   5  -7   2  209.78    8.00
   5  -7   2  202.48    7.70
   5  -7   2  222.58   17.90
   5  -7   2  181.78   12.90
   5  -7   2  189.48   10.80
  -6   7  -2  396.16   20.80
  -6   7  -2  380.76   16.60
  -6   7  -2  357.56   19.20
  -6   7  -2  344.47   19.50
  -6   7  -2  349.77   25.80
  -6   7  -2  381.96   17.90
   6  -7   2  362.56   16.00
   6  -7   2  365.76   13.30
   6  -7   2  370.16   19.00
   6  -7   2  388.46   24.50
   6  -7   2  367.76   19.60
  -7   7  -2   18.40    6.60
  -7   7  -2   19.40    6.90
  -7   7  -2   20.90    5.50
  -7   7  -2   18.70    6.00
  -7   7  -2   22.70    9.60
   7  -7   2   29.30    5.60
   7  -7   2   21.20    6.60
   7  -7   2   13.60    7.50
  -8   7  -2  413.96   25.50
  -8   7  -2  385.96   23.20
  -8   7  -2  355.26   19.30
   8  -7   2  372.76   15.90
   8  -7   2  380.46   17.70
   8  -7   2  380.16   22.50
  -9   7  -2   31.90    9.90
  -9   7  -2   36.30   13.20
  -9   7  -2   29.00    7.70
   9  -7   2   22.10    6.30
   9  -7   2   25.00    6.60
   9  -7   2   30.60    9.50
 -10   7  -2  468.15   25.00
 -10   7  -2  429.16   28.90
  10  -7   2  453.85   20.90
  10  -7   2  414.46   33.60
  10  -7   2  446.36   21.20
  10  -7   2  400.66   27.40
  10  -7   2  414.96   21.10
  11   6  -2  265.97   25.00
  11   6  -2  280.27   21.90
  11   6  -2  298.17   24.40
 -11  -6   2  292.97   28.90
 -11  -6   2  254.67   18.60
 -11  -6   2  253.47   20.60
  10   6  -2  246.38   22.00
  10   6  -2  234.28   22.20
  10   6  -2  216.58   18.60
 -10  -6   2  219.08   14.90
 -10  -6   2  245.88   18.70
 -10  -6   2  238.58   16.60
 -10  -6   2  208.08   23.20
   9   6  -2  450.65   27.40
   9   6  -2  406.66   22.80
   9   6  -2  384.86   25.90
   9   6  -2  414.56   31.20
  -9  -6   2  402.76   17.40
  -9  -6   2  415.86   28.30
  -9  -6   2  444.06   22.40
   8   6  -2  434.06   25.50
   8   6  -2  397.96   26.40
   8   6  -2  456.55   22.90
   8   6  -2  381.06   24.40
  -8  -6   2  443.06   26.70
  -8  -6   2  429.76   20.70
  -8  -6   2  399.46   16.20
  -8  -6   2  410.16   29.30
   7   6  -2  888.21   36.90
   7   6  -2  881.81   43.40
   7   6  -2  791.32   34.60
   7   6  -2  837.92   30.20
   7   6  -2  840.12   31.70
   7   6  -2  899.41   35.70
  -7  -6   2  876.71   30.20
  -7  -6   2  895.11   36.90
  -7  -6   2  833.52   29.00
  -7  -6   2  832.12   25.30
   6   6  -2   84.89    7.90
   6   6  -2   93.39   12.60
   6   6  -2  100.49   12.20
   6   6  -2   66.09   10.50
   6   6  -2  107.29    9.50
   6   6  -2  114.39   11.20
  -6  -6   2  100.59    8.50
  -6  -6   2   90.49    5.80
  -6  -6   2   84.49    7.50
  -6  -6   2   75.89   10.20
   5   6  -2  961.10   29.80
   5   6  -2  912.31   30.60
   5   6  -2  914.81   32.90
   5   6  -2  959.00   36.00
   5   6  -2  940.71   33.70
   5   6  -2  978.80   38.20
  -5  -6   2  954.00   34.20
  -5  -6   2  902.51   32.80
  -5  -6   2  963.70   28.10
  -5  -6   2  933.51   25.00
  -5  -6   2  951.30   28.70
   4   6  -2   18.60    3.70
   4   6  -2   14.00    5.70
   4   6  -2   14.70    4.70
   4   6  -2    7.40    3.80
   4   6  -2   11.20    3.40
   4   6  -2   11.40    3.70
  -4  -6   2   10.80    2.00
  -4  -6   2   10.50    3.60
  -4  -6   2   21.60    5.30
  -4  -6   2    9.50    5.30
  -4  -6   2   14.00    5.00
  -4  -6   2   17.10    4.90
  -4  -6   2   15.10    2.70
  -4  -6   2    7.40    2.60
   3   6  -2 1768.32   54.69
   3   6  -2 1766.02   45.30
   3   6  -2 1719.03   47.80
   3   6  -2 1823.62   52.69
   3   6  -2 1735.63   48.50
   3   6  -2 1689.73   45.60
   3   6  -2 1845.52   52.39
  -3  -6   2 1696.73   50.69
  -3  -6   2 1745.53   58.49
  -3  -6   2 1712.73   42.00
  -3  -6   2 1798.62   48.30
  -3  -6   2 1767.72   41.70
  -3  -6   2 1744.93   53.49
  -3  -6   2 1707.43   47.40
  -3  -6   2 1731.63   42.20
   2   6  -2   92.19    5.40
   2   6  -2   73.89    7.80
   2   6  -2   76.69    6.00
   2   6  -2   78.59    5.10
   2   6  -2   75.29    7.90
   2   6  -2   82.59    6.10
   2   6  -2   88.69    9.40
  -2  -6   2   84.59    8.60
  -2  -6   2   79.09    5.90
  -2  -6   2   74.09    9.20
  -2  -6   2   74.49   12.00
  -2  -6   2   77.59    4.10
  -2  -6   2   85.59    5.90
   1   6  -2 2191.78   54.59
   1   6  -2 2280.57   65.89
   1   6  -2 2226.58   53.19
   1   6  -2 2166.08   54.39
   1   6  -2 2218.88   52.79
   1   6  -2 2185.48   59.09
   1   6  -2 2133.19   52.79
   1   6  -2 2258.57   61.79
   1   6  -2 2332.17   63.19
  -1  -6   2 2164.78   60.09
  -1  -6   2 2177.38   65.99
  -1  -6   2 2300.67   53.29
  -1  -6   2 2206.58   53.59
  -1  -6   2 2098.49   61.19
   0   6  -2  266.37   14.50
   0   6  -2  282.57   14.90
   0   6  -2  271.47    8.60
   0   6  -2  298.17   17.60
   0   6  -2  281.47   10.50
   0   6  -2  274.27    9.80
   0   6  -2  281.97   12.20
   0   6  -2  277.47    8.60
   0   6  -2  272.87   12.30
   0   6  -2  296.97   15.10
   0   6  -2  259.07    9.80
   0  -6   2  270.27   15.40
   0  -6   2  264.07    8.80
   0  -6   2  256.97   15.00
   0  -6   2  268.87   12.80
   0  -6   2  270.57   16.30
   0  -6   2  272.07   10.40
   0  -6   2  276.97    9.00
  -1   6  -2 2533.55   69.29
  -1   6  -2 2554.14   67.59
  -1   6  -2 2486.15   58.89
  -1   6  -2 2535.65   62.69
  -1   6  -2 2569.64   62.39
  -1   6  -2 2493.25   59.19
  -1   6  -2 2490.15   72.59
  -1   6  -2 2498.95   62.79
  -1   6  -2 2539.75   60.99
  -1   6  -2 2498.35   60.99
   1  -6   2 2548.25   59.99
   1  -6   2 2532.15   59.89
   1  -6   2 2519.75   70.09
   1  -6   2 2507.15   63.29
   1  -6   2 2571.84   62.89
   1  -6   2 2553.54   71.19
  -2   6  -2   24.10    5.40
  -2   6  -2   27.80    4.60
  -2   6  -2   24.50    3.60
  -2   6  -2   23.30    4.80
  -2   6  -2   18.80    6.10
  -2   6  -2   24.80    2.80
  -2   6  -2   18.40    3.40
  -2   6  -2   22.70    3.10
  -2   6  -2   26.00    2.70
  -2   6  -2   25.30    3.30
   2  -6   2   22.80    3.60
   2  -6   2   21.70    4.30
   2  -6   2   23.00    3.70
   2  -6   2   19.60    5.90
   2  -6   2   29.10    6.90
  -3   6  -2  593.24   18.80
  -3   6  -2  623.34   26.20
  -3   6  -2  613.64   21.90
  -3   6  -2  600.24   20.40
  -3   6  -2  605.44   18.00
  -3   6  -2  585.14   20.70
  -3   6  -2  629.44   21.50
  -3   6  -2  577.74   26.50
   3  -6   2  613.34   19.70
   3  -6   2  600.44   20.10
   3  -6   2  604.34   25.20
   3  -6   2  589.14   20.40
   3  -6   2  599.54   21.60
   3  -6   2  561.74   26.10
  -4   6  -2   24.70    5.40
  -4   6  -2   29.60    4.50
  -4   6  -2   29.10    5.70
  -4   6  -2   23.00    6.30
  -4   6  -2   23.80    3.80
  -4   6  -2   26.20    5.20
  -4   6  -2   21.60    4.00
   4  -6   2   21.40    4.70
   4  -6   2   27.90    3.10
   4  -6   2   22.20    4.70
   4  -6   2   23.70    5.00
   4  -6   2   34.40    7.50
   4  -6   2   26.20    2.90
   4  -6   2   24.40    4.30
  -5   6  -2 2955.40   79.99
  -5   6  -2 2978.30   79.19
  -5   6  -2 3026.20   71.79
  -5   6  -2 2930.71   76.09
  -5   6  -2 2957.70   84.69
  -5   6  -2 2909.51   79.19
  -5   6  -2 2973.60   74.39
   5  -6   2 2969.30   79.89
   5  -6   2 3009.20   71.69
   5  -6   2 2976.20   72.19
   5  -6   2 2995.10   78.79
   5  -6   2 2960.80   74.19
   5  -6   2 3047.99   79.19
  -6   6  -2  327.27   16.30
  -6   6  -2  301.57   18.10
  -6   6  -2  338.57   18.50
  -6   6  -2  310.27   20.50
  -6   6  -2  336.97   15.30
   6  -6   2  319.97   14.40
   6  -6   2  349.57   14.60
   6  -6   2  334.47   18.00
   6  -6   2  348.87   13.40
   6  -6   2  331.67   18.10
  -7   6  -2  756.72   32.50
  -7   6  -2  819.12   35.90
  -7   6  -2  842.72   34.70
  -7   6  -2  832.92   28.90
  -7   6  -2  808.22   30.50
   7  -6   2  772.52   29.60
   7  -6   2  799.72   32.60
   7  -6   2  815.52   26.90
   7  -6   2  821.62   25.90
  -8   6  -2  293.67   21.60
  -8   6  -2  262.57   21.70
  -8   6  -2  299.07   20.70
  -8   6  -2  268.37   16.20
   8  -6   2  301.97   15.00
   8  -6   2  318.97   20.30
   8  -6   2  324.57   15.70
   8  -6   2  262.47   13.90
  -9   6  -2  344.37   26.10
  -9   6  -2  371.26   24.40
  -9   6  -2  374.26   20.50
   9  -6   2  348.47   23.90
   9  -6   2  375.56   18.30
   9  -6   2  354.26   18.30
 -10   6  -2  265.87   22.60
 -10   6  -2  226.28   17.70
  10  -6   2  226.28   21.40
  10  -6   2  228.28   15.60
  10  -6   2  214.08   17.80
 -11   6  -2  258.57   24.90
 -11   6  -2  195.38   28.10
  11  -6   2  270.67   18.20
  11  -6   2  231.28   24.30
  11   5  -2   33.70   16.60
  11   5  -2    8.70   15.00
  11   5  -2   24.50   10.40
 -11  -5   2    6.00   10.30
 -11  -5   2   27.00   10.70
  10   5  -2  587.94   32.40
  10   5  -2  584.04   34.00
  10   5  -2  601.94   30.30
  10   5  -2  612.44   32.80
 -10  -5   2  608.64   38.00
 -10  -5   2  629.24   29.30
 -10  -5   2  559.24   24.40
   9   5  -2    3.80    6.20
   9   5  -2    9.90    7.10
   9   5  -2   14.50    6.90
  -9  -5   2   20.40    7.20
  -9  -5   2    2.30    6.60
  -9  -5   2   16.70    5.30
   8   5  -2  840.92   37.00
   8   5  -2  800.52   36.50
   8   5  -2  845.22   37.40
   8   5  -2  963.00   47.20
   8   5  -2  848.62   33.20
  -8  -5   2  871.51   38.90
  -8  -5   2  840.72   27.60
  -8  -5   2  881.41   32.50
   7   5  -2    7.50    4.40
   7   5  -2    0.20    5.30
   7   5  -2    3.90    4.10
   7   5  -2    7.80    5.70
   7   5  -2   -3.50    4.00
   7   5  -2    1.40    3.70
  -7  -5   2   -1.90    3.50
  -7  -5   2   11.20    6.20
  -7  -5   2    8.00    4.90
  -7  -5   2    7.30    5.40
  -7  -5   2    0.10    2.80
   6   5  -2  663.23   24.30
   6   5  -2  678.53   28.90
   6   5  -2  696.03   26.00
   6   5  -2  683.13   28.40
   6   5  -2  654.73   30.50
   6   5  -2  730.43   30.20
  -6  -5   2  712.43   30.40
  -6  -5   2  658.33   24.40
  -6  -5   2  688.43   29.70
  -6  -5   2  711.63   24.30
  -6  -5   2  644.74   20.90
   5   5  -2    7.10    3.60
   5   5  -2   10.20    5.00
   5   5  -2    9.50    4.80
   5   5  -2   11.70    3.50
   5   5  -2   13.50    4.40
   5   5  -2   10.50    3.70
  -5  -5   2    6.90    2.20
  -5  -5   2   11.70    4.10
  -5  -5   2   11.80    5.20
  -5  -5   2    5.20    4.10
  -5  -5   2   11.80    5.50
  -5  -5   2   11.20    4.30
   4   5  -2 1269.67   41.20
   4   5  -2 1255.57   42.70
   4   5  -2 1224.78   38.30
   4   5  -2 1254.17   36.10
   4   5  -2 1244.58   38.80
   4   5  -2 1237.68   35.30
  -4  -5   2 1264.77   38.50
  -4  -5   2 1266.07   42.80
  -4  -5   2 1240.18   39.00
  -4  -5   2 1249.57   34.50
  -4  -5   2 1278.37   34.20
   3   5  -2 1006.00   30.80
   3   5  -2  973.90   27.90
   3   5  -2 1032.10   30.80
   3   5  -2  999.20   28.50
   3   5  -2 1005.00   35.00
  -3  -5   2  915.51   33.80
  -3  -5   2 1010.40   26.30
  -3  -5   2  967.80   30.00
  -3  -5   2  955.10   26.40
  -3  -5   2  975.60   25.00
  -3  -5   2 1014.90   31.00
   2   5  -2 1360.36   35.40
   2   5  -2 1393.86   37.40
   2   5  -2 1366.46   35.20
   2   5  -2 1357.66   40.80
   2   5  -2 1319.57   40.40
   2   5  -2 1391.66   37.50
  -2  -5   2 1375.66   46.20
  -2  -5   2 1384.06   32.60
  -2  -5   2 1347.37   36.80
  -2  -5   2 1371.86   41.80
  -2  -5   2 1428.76   37.60
  -2  -5   2 1362.36   32.60
  -2  -5   2 1303.67   40.20
  -2  -5   2 1395.06   33.50
   1   5  -2 2742.43   65.29
   1   5  -2 2695.53   71.79
   1   5  -2 2673.83   70.59
   1   5  -2 2731.43   74.59
   1   5  -2 2681.43   63.29
   1   5  -2 2654.23   63.39
   1   5  -2 2627.64   63.39
   1   5  -2 2711.03   65.29
   1   5  -2 2669.53   68.89
  -1  -5   2 2677.83   63.49
  -1  -5   2 2659.73   70.79
  -1  -5   2 2728.23   64.69
  -1  -5   2 2738.73   70.19
  -1  -5   2 2747.72   75.59
   0   5  -2 1425.46   38.80
   0   5  -2 1490.85   42.40
   0   5  -2 1435.16   34.50
   0   5  -2 1447.36   41.80
   0   5  -2 1391.36   34.40
   0   5  -2 1428.56   36.50
   0   5  -2 1465.95   37.90
   0   5  -2 1457.25   36.20
   0   5  -2 1412.26   45.40
   0   5  -2 1474.65   42.20
   0   5  -2 1419.96   38.40
   0  -5   2 1412.36   44.60
   0  -5   2 1475.85   43.30
   0  -5   2 1417.66   35.40
   0  -5   2 1447.36   43.00
   0  -5   2 1463.25   36.60
   0  -5   2 1392.76   36.40
   0  -5   2 1430.86   39.70
  -1   5  -2  808.52   21.00
  -1   5  -2  835.62   24.20
  -1   5  -2  827.52   21.30
  -1   5  -2  838.02   23.40
  -1   5  -2  804.72   23.00
  -1   5  -2  879.41   31.40
  -1   5  -2  846.52   23.70
  -1   5  -2  839.82   23.00
  -1   5  -2  864.21   27.20
  -1   5  -2  836.42   28.60
   1  -5   2  800.42   28.70
   1  -5   2  829.32   24.00
   1  -5   2  832.22   22.50
   1  -5   2  843.82   24.20
   1  -5   2  810.32   29.30
  -2   5  -2 1075.69   26.70
  -2   5  -2 1084.79   31.80
  -2   5  -2 1074.39   28.20
  -2   5  -2 1121.99   28.20
  -2   5  -2 1068.99   40.70
  -2   5  -2 1075.59   27.40
  -2   5  -2 1112.59   30.30
  -2   5  -2 1108.19   31.20
  -2   5  -2 1080.09   35.80
  -2   5  -2 1071.19   29.60
   2  -5   2 1118.99   29.90
   2  -5   2 1008.50   35.70
   2  -5   2 1072.59   30.90
   2  -5   2 1056.79   29.20
   2  -5   2 1078.19   29.50
   2  -5   2 1055.79   35.20
  -3   5  -2 2103.09   52.79
  -3   5  -2 2087.89   56.49
  -3   5  -2 2161.58   57.09
  -3   5  -2 2193.88   54.09
  -3   5  -2 2203.08   55.49
  -3   5  -2 2215.18   61.89
  -3   5  -2 2156.18   55.99
   3  -5   2 2121.59   56.79
   3  -5   2 2130.39   50.89
   3  -5   2 2138.69   53.79
   3  -5   2 2281.77   56.29
   3  -5   2 2102.89   62.49
   3  -5   2 2195.28   59.69
   3  -5   2 2226.88   61.09
   3  -5   2 2158.58   51.19
  -4   5  -2  733.13   23.70
  -4   5  -2  787.52   26.40
  -4   5  -2  734.83   29.10
  -4   5  -2  767.52   26.00
  -4   5  -2  760.22   26.50
  -4   5  -2  729.93   22.60
  -4   5  -2  731.03   22.30
   4  -5   2  762.42   21.20
   4  -5   2  770.72   25.90
   4  -5   2  747.53   26.30
   4  -5   2  776.62   26.10
   4  -5   2  743.63   22.50
   4  -5   2  779.82   21.80
  -5   5  -2  725.53   27.10
  -5   5  -2  731.13   26.80
  -5   5  -2  695.13   27.40
  -5   5  -2  740.13   23.80
  -5   5  -2  727.93   19.90
  -5   5  -2  737.23   30.30
  -5   5  -2  736.33   25.00
   5  -5   2  744.83   22.90
   5  -5   2  749.92   26.80
   5  -5   2  715.93   26.80
   5  -5   2  732.13   22.70
   5  -5   2  757.92   22.20
  -6   5  -2    8.20    4.10
  -6   5  -2   13.10    5.80
  -6   5  -2    6.00    3.70
  -6   5  -2    8.70    3.40
   6  -5   2   13.30    3.20
   6  -5   2   11.10    5.10
   6  -5   2    3.70    4.10
   6  -5   2    8.50    3.70
   6  -5   2    1.90    2.70
   6  -5   2   11.60    4.60
  -7   5  -2  604.64   23.30
  -7   5  -2  584.44   27.20
  -7   5  -2  613.44   28.70
  -7   5  -2  598.24   24.70
  -7   5  -2  577.84   28.50
   7  -5   2  600.14   21.40
   7  -5   2  598.54   22.70
   7  -5   2  563.54   26.50
   7  -5   2  589.24   22.20
  -8   5  -2   27.20    9.10
  -8   5  -2   34.40    7.00
  -8   5  -2   35.10    9.30
  -8   5  -2   47.00   10.80
   8  -5   2   44.10    7.40
   8  -5   2   32.50    7.80
   8  -5   2   30.30    6.00
   8  -5   2   43.00    6.40
  -9   5  -2  632.44   27.10
  -9   5  -2  538.85   30.80
  -9   5  -2  569.24   30.80
  -9   5  -2  563.84   33.10
   9  -5   2  609.24   24.30
   9  -5   2  601.64   23.80
   9  -5   2  641.14   31.60
   9  -5   2  617.64   25.20
 -10   5  -2    6.20    7.40
 -10   5  -2    0.30    5.70
  10  -5   2    6.50    5.30
  10  -5   2   -5.00    6.80
  10  -5   2    3.00    5.80
 -11   5  -2  275.67   37.90
 -11   5  -2  461.35   26.40
  11  -5   2  460.65   22.50
  11  -5   2  473.95   32.20
  11  -5   2  451.65   24.10
  11   4  -2  128.29   17.10
  11   4  -2  130.59   17.30
  11   4  -2  143.69   21.00
 -11  -4   2  172.48   18.80
 -11  -4   2  140.99   21.50
  10   4  -2  302.77   22.50
  10   4  -2  305.17   24.30
  10   4  -2  283.47   20.60
 -10  -4   2  286.47   27.40
 -10  -4   2  320.47   21.30
   9   4  -2  272.27   20.80
   9   4  -2  310.67   22.80
   9   4  -2  299.67   19.50
  -9  -4   2  280.37   21.40
  -9  -4   2  300.97   16.20
  -9  -4   2  328.07   24.00
   8   4  -2  553.94   25.50
   8   4  -2  607.04   28.60
   8   4  -2  506.75   27.90
   8   4  -2  557.84   28.00
  -8  -4   2  551.84   24.20
  -8  -4   2  509.75   28.80
  -8  -4   2  552.44   21.10
  -8  -4   2  550.44   24.70
   7   4  -2  182.68   12.10
   7   4  -2  163.18   14.50
   7   4  -2  157.48   12.00
   7   4  -2  187.18   15.00
   7   4  -2  203.78   16.30
   7   4  -2  175.68   14.70
  -7  -4   2  184.68   15.80
  -7  -4   2  169.78   12.40
  -7  -4   2  179.88   10.30
  -7  -4   2  163.68   11.80
   6   4  -2  507.95   24.50
   6   4  -2  483.05   23.20
   6   4  -2  487.85   23.50
   6   4  -2  436.06   18.70
   6   4  -2  492.85   23.10
   6   4  -2  495.35   20.70
  -6  -4   2  461.15   19.00
  -6  -4   2  482.75   19.80
  -6  -4   2  428.56   24.20
  -6  -4   2  490.25   17.10
   5   4  -2   77.09   10.70
   5   4  -2   78.29    6.80
   5   4  -2   73.09    7.40
   5   4  -2   78.99    8.80
   5   4  -2  104.59   12.20
   5   4  -2   87.89    9.00
  -5  -4   2   83.19   11.10
  -5  -4   2   82.59    5.60
  -5  -4   2   68.89    6.60
  -5  -4   2   85.89    9.10
  -5  -4   2   76.79    8.30
  -5  -4   2   91.29    7.30
   4   4  -2 1504.75   40.60
   4   4  -2 1511.05   45.20
   4   4  -2 1424.96   42.80
   4   4  -2 1448.36   39.50
   4   4  -2 1390.86   45.10
   4   4  -2 1387.96   42.80
  -4  -4   2 1438.76   46.30
  -4  -4   2 1439.26   39.40
  -4  -4   2 1444.76   43.70
  -4  -4   2 1442.76   38.90
  -4  -4   2 1473.25   43.10
   3   4  -2   76.99    8.10
   3   4  -2   69.29    6.40
   3   4  -2   72.09    5.30
   3   4  -2   90.59    8.00
   3   4  -2   65.59    6.40
   3   4  -2   80.79    5.80
  -3  -4   2   84.79    8.20
  -3  -4   2   76.59    5.00
  -3  -4   2   69.19    7.30
  -3  -4   2   71.79    6.70
  -3  -4   2   67.49    5.00
   2   4  -2 3554.94   86.39
   2   4  -2 3455.55   82.09
   2   4  -2 3509.05   82.39
   2   4  -2 3488.15   84.49
   2   4  -2 3365.56   84.29
   2   4  -2 3532.75   87.39
   2   4  -2 3499.75   88.99
  -2  -4   2 3542.05   84.19
  -2  -4   2 3419.66   92.09
  -2  -4   2 3378.16   88.09
  -2  -4   2 3603.04   80.39
  -2  -4   2 3473.85   84.49
  -2  -4   2 3480.55   80.59
  -2  -4   2 3420.76   80.69
   1   4  -2   -0.60    1.70
   1   4  -2    4.70    2.30
   1   4  -2    2.50    1.40
   1   4  -2    0.30    1.20
   1   4  -2    2.60    2.40
   1   4  -2    3.80    1.10
   1   4  -2    2.20    1.00
  -1  -4   2    5.20    1.90
  -1  -4   2    3.60    0.70
  -1  -4   2    2.80    0.70
  -1  -4   2    1.60    2.00
  -1  -4   2    3.20    1.40
  -1  -4   2    0.00    1.90
  -1  -4   2    3.70    2.80
  -1  -4   2    3.50    1.20
   0   4  -2 4047.40   94.39
   0   4  -2 4197.38  103.19
   0   4  -2 4031.80   94.39
   0   4  -2 4082.89   95.79
   0   4  -2 4179.78   99.39
   0   4  -2 4050.59   96.49
   0   4  -2 4076.59   92.69
   0   4  -2 4099.29   94.39
   0   4  -2 4043.10   92.59
   0  -4   2 4073.69   93.79
   0  -4   2 4028.60   99.89
   0  -4   2 4000.70  100.09
   0  -4   2 3893.21  101.79
   0  -4   2 4047.89   97.09
   0  -4   2 4102.59   94.49
  -1   4  -2   33.00    2.40
  -1   4  -2   30.10    2.90
  -1   4  -2   28.90    3.50
  -1   4  -2   29.60    3.00
  -1   4  -2   30.80    2.30
  -1   4  -2   27.50    2.90
  -1   4  -2   31.20    3.00
  -1   4  -2   31.60    5.50
  -1   4  -2   31.00    5.10
   1  -4   2   24.10    2.70
   1  -4   2   28.30    4.90
   1  -4   2   28.40    4.90
   1  -4   2   31.90    3.60
   1  -4   2   25.80    3.20
  -2   4  -2 3582.54   85.49
  -2   4  -2 3676.33   82.69
  -2   4  -2 3581.24   80.99
  -2   4  -2 3574.14   82.19
  -2   4  -2 3643.14   86.19
  -2   4  -2 3620.94   85.09
  -2   4  -2 3483.35   83.19
  -2   4  -2 3542.75   90.09
  -2   4  -2 3443.16   90.89
   2  -4   2 3540.45   81.19
   2  -4   2 3454.15   80.99
   2  -4   2 3618.04   85.29
   2  -4   2 3648.03   81.89
   2  -4   2 3563.54   90.19
   2  -4   2 3523.65   90.39
   2  -4   2 3574.84   83.39
   2  -4   2 3513.25   85.79
   2  -4   2 3508.05   84.89
  -3   4  -2    9.70    2.80
  -3   4  -2    4.60    1.70
  -3   4  -2    8.50    2.20
  -3   4  -2    7.50    3.60
  -3   4  -2   11.70    3.20
  -3   4  -2    5.20    2.50
   3  -4   2    3.70    2.30
   3  -4   2    6.00    1.80
   3  -4   2    8.30    1.80
   3  -4   2   11.30    3.00
   3  -4   2    4.80    2.10
   3  -4   2    3.40    2.70
   3  -4   2    9.40    2.10
  -4   4  -2 1841.32   48.20
  -4   4  -2 1874.31   52.69
  -4   4  -2 1889.21   52.49
  -4   4  -2 1919.21   64.59
  -4   4  -2 1919.01   51.79
   4  -4   2 1942.41   48.10
   4  -4   2 1890.21   51.49
   4  -4   2 1915.41   52.09
   4  -4   2 1845.92   47.10
   4  -4   2 1900.21   47.30
  -5   4  -2  150.88   10.40
  -5   4  -2  135.59   11.60
  -5   4  -2  130.29   10.30
  -5   4  -2  133.29   10.80
  -5   4  -2  137.69    9.00
  -5   4  -2  156.68    8.90
   5  -4   2  136.39    7.40
   5  -4   2  141.39   10.00
   5  -4   2  138.89   10.30
   5  -4   2  138.29   10.50
   5  -4   2  137.79    7.70
   5  -4   2  146.99    8.40
  -6   4  -2  966.50   35.30
  -6   4  -2 1024.70   35.10
  -6   4  -2  991.80   31.20
  -6   4  -2 1039.20   36.70
  -6   4  -2  900.01   35.30
  -6   4  -2 1002.40   32.50
   6  -4   2  946.91   34.60
   6  -4   2  969.00   33.40
   6  -4   2 1060.39   36.10
   6  -4   2  984.10   30.70
   6  -4   2  985.50   29.60
  -7   4  -2  113.79   16.40
  -7   4  -2   60.29   10.10
  -7   4  -2   73.49    9.10
  -7   4  -2   36.30    7.60
  -7   4  -2   85.09   12.20
  -7   4  -2   81.99    9.50
   7  -4   2   69.69    3.60
   7  -4   2   74.19    7.10
   7  -4   2   68.39    8.20
   7  -4   2   60.09    9.40
  -8   4  -2  643.54   30.40
  -8   4  -2  623.94   25.40
  -8   4  -2  662.63   30.30
  -8   4  -2  609.44   31.00
   8  -4   2  625.54   17.20
   8  -4   2  628.14   23.70
   8  -4   2  597.54   24.50
   8  -4   2  626.74   29.90
  -9   4  -2  314.97   18.60
  -9   4  -2  287.07   21.60
  -9   4  -2  326.37   22.40
  -9   4  -2  269.57   22.90
   9  -4   2  300.17   16.60
   9  -4   2  333.97   18.30
   9  -4   2  288.47   10.20
   9  -4   2  363.56   23.50
 -10   4  -2  540.25   31.90
 -10   4  -2  524.05   26.40
 -10   4  -2  521.85   30.60
  10  -4   2  527.55   30.60
  10  -4   2  598.04   26.10
  10  -4   2  520.55   15.30
 -11   4  -2   80.79   13.10
 -11   4  -2   80.79   15.60
  11  -4   2   92.69   11.40
  11  -4   2   80.69   11.90
  11  -4   2  107.49   16.70
  11   3  -2  403.16   23.90
  11   3  -2  498.15   27.70
  11   3  -2  408.06   26.30
  11   3  -2  418.56   30.50
 -11  -3   2  444.16   26.70
 -11  -3   2  425.06   32.10
  10   3  -2   -1.70    5.90
  10   3  -2    5.30    5.80
  10   3  -2   -0.30    6.80
  10   3  -2   11.90    6.80
 -10  -3   2   -4.10    6.90
 -10  -3   2    4.70    7.00
 -10  -3   2   -7.50    6.30
   9   3  -2  386.56   22.90
   9   3  -2  308.07   23.20
   9   3  -2  304.57   20.40
   9   3  -2  362.16   20.80
  -9  -3   2  360.06   24.80
  -9  -3   2  376.46   18.50
   8   3  -2   61.09   10.90
   8   3  -2   84.09   12.40
   8   3  -2   60.79    9.00
   8   3  -2   61.29   10.80
   8   3  -2   76.09   11.40
  -8  -3   2   67.19   10.00
  -8  -3   2   77.39    8.60
  -8  -3   2   64.29    9.40
  -8  -3   2   71.89   12.10
   7   3  -2 1153.88   41.40
   7   3  -2 1124.59   41.00
   7   3  -2 1152.58   38.80
   7   3  -2 1145.99   42.20
   7   3  -2 1183.48   43.10
  -7  -3   2 1191.78   38.50
  -7  -3   2 1167.78   37.80
  -7  -3   2 1188.98   35.10
  -7  -3   2 1143.59   43.50
   6   3  -2  315.57   18.30
   6   3  -2  292.47   17.50
   6   3  -2  314.37   15.80
   6   3  -2  294.57   14.40
   6   3  -2  294.97   17.20
   6   3  -2  323.27   18.20
  -6  -3   2  310.17   15.20
  -6  -3   2  309.07   14.90
  -6  -3   2  281.27   18.30
  -6  -3   2  276.47   17.70
  -6  -3   2  307.37   20.60
  -6  -3   2  273.87   12.80
   5   3  -2 1526.95   47.60
   5   3  -2 1585.24   44.40
   5   3  -2 1537.35   50.99
   5   3  -2 1555.64   47.30
   5   3  -2 1533.65   42.90
   5   3  -2 1494.95   47.20
  -5  -3   2 1510.55   47.10
  -5  -3   2 1569.74   43.60
  -5  -3   2 1553.94   49.40
  -5  -3   2 1548.55   48.00
  -5  -3   2 1522.65   43.00
  -5  -3   2 1519.75   40.50
   4   3  -2 1069.09   35.60
   4   3  -2 1103.99   34.70
   4   3  -2 1078.59   32.10
   4   3  -2 1112.09   35.90
   4   3  -2 1068.79   31.30
  -4  -3   2 1099.49   31.60
  -4  -3   2 1071.49   34.60
  -4  -3   2 1118.39   31.40
  -4  -3   2 1101.59   36.90
  -4  -3   2 1108.99   35.40
   3   3  -2 2614.14   66.59
   3   3  -2 2652.73   68.79
   3   3  -2 2555.04   66.29
   3   3  -2 2583.04   67.79
   3   3  -2 2526.35   63.39
   3   3  -2 2579.84   63.99
  -3  -3   2 2631.54   63.09
  -3  -3   2 2585.24   66.29
  -3  -3   2 2496.75   63.19
  -3  -3   2 2630.74   67.09
  -3  -3   2 2567.14   68.99
   2   3  -2 1004.80   28.80
   2   3  -2  986.20   30.20
   2   3  -2 1057.59   27.20
   2   3  -2  995.10   26.80
   2   3  -2 1051.89   29.00
  -2  -3   2  993.90   30.90
  -2  -3   2  995.50   26.20
  -2  -3   2  982.90   28.90
  -2  -3   2  976.30   26.30
  -2  -3   2 1013.20   28.70
   1   3  -2 5654.93  130.49
   1   3  -2 5650.63  128.59
   1   3  -2 5543.54  126.79
   1   3  -2 5503.65  126.69
   1   3  -2 5580.44  130.29
  -1  -3   2 5767.42  131.29
  -1  -3   2 5532.75  125.69
  -1  -3   2 5470.25  134.79
  -1  -3   2 5522.15  125.59
  -1  -3   2 5595.34  128.49
  -1  -3   2 5500.25  126.29
  -1  -3   2 5368.46  127.89
   0   3  -2   28.90    2.20
   0   3  -2   28.00    2.70
   0   3  -2   30.20    5.10
   0   3  -2   35.10    4.50
   0   3  -2   26.40    3.30
   0   3  -2   25.90    2.80
   0   3  -2   34.10    2.20
   0   3  -2   26.80    2.60
   0  -3   2   29.70    2.60
   0  -3   2   27.10    2.50
   0  -3   2   35.10    3.50
   0  -3   2   27.50    1.30
   0  -3   2   26.00    2.50
   0  -3   2   31.60    4.60
   0  -3   2   27.90    1.30
   0  -3   2   24.00    3.70
   0  -3   2   24.30    4.30
  -1   3  -2 2603.14   66.99
  -1   3  -2 2575.84   62.29
  -1   3  -2 2593.04   65.69
  -1   3  -2 2555.84   59.99
  -1   3  -2 2611.34   60.29
  -1   3  -2 2548.15   61.89
  -1   3  -2 2623.64   60.69
  -1   3  -2 2673.13   62.09
  -1   3  -2 2579.84   60.79
   1  -3   2 2668.43   61.89
   1  -3   2 2518.05   65.49
   1  -3   2 2574.54   58.99
   1  -3   2 2653.33   66.39
   1  -3   2 2580.14   61.69
   1  -3   2 2569.94   61.19
   1  -3   2 2628.04   62.39
   1  -3   2 2544.55   58.99
  -2   3  -2 2004.40   50.79
  -2   3  -2 2006.00   49.30
  -2   3  -2 2045.00   48.70
  -2   3  -2 2045.50   46.70
  -2   3  -2 2026.70   51.39
  -2   3  -2 2077.89   54.39
  -2   3  -2 2012.60   51.29
   2  -3   2 2057.59   48.30
   2  -3   2 2106.19   51.49
   2  -3   2 2027.20   48.30
   2  -3   2 2030.70   54.29
   2  -3   2 2025.80   47.10
   2  -3   2 1998.20   51.09
   2  -3   2 2071.69   48.10
   2  -3   2 2035.60   51.09
  -3   3  -2  282.57   10.30
  -3   3  -2  282.57   12.10
  -3   3  -2  292.47   12.80
  -3   3  -2  279.47   12.30
  -3   3  -2  293.67   11.10
  -3   3  -2  296.87   14.10
   3  -3   2  275.97   13.20
   3  -3   2  287.27   10.00
   3  -3   2  277.27   12.30
   3  -3   2  304.37    9.60
   3  -3   2  289.27   10.40
   3  -3   2  297.87   12.30
  -4   3  -2 2349.96   63.19
  -4   3  -2 2342.97   61.89
  -4   3  -2 2327.47   59.09
  -4   3  -2 2197.88   61.89
  -4   3  -2 2351.36   60.79
  -4   3  -2 2373.76   58.09
   4  -3   2 2329.07   52.99
   4  -3   2 2305.67   53.29
   4  -3   2 2329.37   57.29
   4  -3   2 2247.88   61.29
   4  -3   2 2348.97   60.69
   4  -3   2 2366.86   58.09
   4  -3   2 2351.76   61.89
  -5   3  -2  210.38   12.80
  -5   3  -2  194.48   12.90
  -5   3  -2  209.68   10.50
  -5   3  -2  191.48   11.60
  -5   3  -2  215.28   13.20
  -5   3  -2  205.48   11.10
   5  -3   2  206.18   12.60
   5  -3   2  211.68   10.60
   5  -3   2  198.28   12.60
   5  -3   2  221.88   11.60
   5  -3   2  209.78   11.90
   5  -3   2  207.58    7.40
  -6   3  -2 1993.90   57.09
  -6   3  -2 2026.90   54.99
  -6   3  -2 2037.30   56.19
  -6   3  -2 2094.59   59.39
  -6   3  -2 1957.80   60.19
  -6   3  -2 2044.70   60.09
   6  -3   2 1982.50   53.19
   6  -3   2 1992.90   59.19
   6  -3   2 2031.40   59.79
   6  -3   2 2028.10   49.50
   6  -3   2 2046.10   57.09
   6  -3   2 2075.09   54.89
  -7   3  -2  528.15   26.00
  -7   3  -2  491.35   24.60
  -7   3  -2  526.95   24.10
  -7   3  -2  491.15   20.70
   7  -3   2  521.15   16.50
   7  -3   2  508.05   20.80
   7  -3   2  496.45   19.70
   7  -3   2  548.65   25.60
  -8   3  -2 1058.79   36.30
  -8   3  -2 1032.30   41.40
  -8   3  -2 1050.49   42.50
  -8   3  -2 1078.99   39.10
  -8   3  -2 1102.39   39.30
   8  -3   2 1061.89   29.90
   8  -3   2 1098.09   38.50
   8  -3   2  994.20   40.60
   8  -3   2 1081.39   36.00
  -9   3  -2  112.89   15.50
  -9   3  -2   98.29   11.80
  -9   3  -2  115.49   15.50
  -9   3  -2  118.49   14.00
   9  -3   2  101.69    7.50
   9  -3   2  112.79   11.20
   9  -3   2  104.99   14.50
   9  -3   2   97.89   10.80
 -10   3  -2  109.49   15.20
 -10   3  -2  144.79   14.20
 -10   3  -2  118.09   17.50
  10  -3   2  101.89   12.80
  10  -3   2  114.69   17.00
  10  -3   2  121.89    8.60
 -11   3  -2    3.50    7.70
 -11   3  -2    9.20    8.10
 -11   3  -2  -12.30   11.00
  11  -3   2    5.90    4.10
  11  -3   2   10.10    6.80
  11  -3   2   -3.80    8.10
  11   2  -2   43.40   13.50
  11   2  -2   33.00    7.60
  11   2  -2   28.00    8.90
  11   2  -2   44.20   10.50
 -11  -2   2   58.79   12.40
 -11  -2   2   27.90   11.80
  10   2  -2  146.79   15.60
  10   2  -2  201.78   23.00
  10   2  -2  188.88   14.50
  10   2  -2  186.98   15.80
 -10  -2   2  153.48   15.70
 -10  -2   2  126.69   16.10
   9   2  -2  257.97   21.00
   9   2  -2  267.07   18.50
   9   2  -2  261.47   16.70
   9   2  -2  264.37   17.60
  -9  -2   2  242.98   19.30
  -9  -2   2  259.07   21.30
   8   2  -2  336.57   22.10
   8   2  -2  349.47   20.10
   8   2  -2  368.96   19.40
   8   2  -2  334.17   21.90
   8   2  -2  345.97   19.30
  -8  -2   2  346.47   19.10
  -8  -2   2  326.47   18.40
  -8  -2   2  337.27   16.80
  -8  -2   2  318.07   22.20
   7   2  -2  475.85   22.60
   7   2  -2  461.45   24.30
   7   2  -2  440.46   23.60
   7   2  -2  442.66   21.40
   7   2  -2  470.55   21.30
  -7  -2   2  478.75   20.90
  -7  -2   2  462.95   24.90
  -7  -2   2  462.65   18.80
  -7  -2   2  450.45   20.70
  -7  -2   2  461.45   31.40
   6   2  -2  751.02   25.70
   6   2  -2  663.43   30.50
   6   2  -2  802.72   27.60
   6   2  -2  778.02   30.70
   6   2  -2  705.93   28.30
   6   2  -2  757.02   30.00
  -6  -2   2  762.92   30.50
  -6  -2   2  741.23   26.70
  -6  -2   2  763.62   24.60
  -6  -2   2  738.63   30.40
  -6  -2   2  716.93   30.40
  -6  -2   2  736.93   26.30
   5   2  -2 1458.75   44.40
   5   2  -2 1479.85   45.70
   5   2  -2 1421.96   40.90
   5   2  -2 1415.96   45.00
   5   2  -2 1461.95   42.20
   5   2  -2 1522.35   45.00
  -5  -2   2 1413.46   41.30
  -5  -2   2 1504.15   46.00
  -5  -2   2 1472.75   42.00
  -5  -2   2 1520.25   47.10
  -5  -2   2 1463.45   39.60
  -5  -2   2 1486.55   46.20
   4   2  -2  411.16   17.80
   4   2  -2  421.26   16.30
   4   2  -2  454.65   18.80
   4   2  -2  409.66   17.90
   4   2  -2  429.96   15.70
   4   2  -2  413.26   17.80
  -4  -2   2  416.56   15.90
  -4  -2   2  420.86   18.20
  -4  -2   2  437.36   15.90
  -4  -2   2  440.86   23.40
  -4  -2   2  454.35   19.10
   3   2  -2 3130.99   78.79
   3   2  -2 3180.28   78.59
   3   2  -2 3186.48   76.09
   3   2  -2 3149.98   75.39
   3   2  -2 2961.20   77.99
   3   2  -2 3122.69   78.69
  -3  -2   2 3043.80   75.49
  -3  -2   2 3072.59   78.29
  -3  -2   2 3251.07   79.29
  -3  -2   2 3145.89   79.89
  -3  -2   2 3119.89   75.39
   2   2  -2  130.39    6.30
   2   2  -2  113.19    6.90
   2   2  -2  124.59    7.50
   2   2  -2  127.79    6.00
   2   2  -2  118.69    7.00
  -2  -2   2  134.89    7.50
  -2  -2   2  119.39    5.90
  -2  -2   2  142.59    8.30
  -2  -2   2  113.09    5.70
  -2  -2   2  118.59    6.90
   1   2  -2 3043.10   72.59
   1   2  -2 3005.70   70.89
   1   2  -2 3155.38   73.89
   1   2  -2 3009.00   70.99
   1   2  -2 2990.60   72.39
   1   2  -2 3141.49   72.59
  -1  -2   2 2971.40   73.79
  -1  -2   2 3064.39   70.39
  -1  -2   2 3051.59   76.49
  -1  -2   2 3060.19   70.49
  -1  -2   2 3045.30   72.29
  -1  -2   2 3145.39   72.79
  -1  -2   2 2978.00   70.49
   0   2  -2 1190.98   28.40
   0   2  -2 1218.28   30.20
   0   2  -2 1208.28   28.30
   0   2  -2 1171.88   29.70
   0   2  -2 1079.59   32.70
   0   2  -2 1207.08   29.70
   0   2  -2 1179.38   30.70
   0   2  -2 1191.18   29.10
   0  -2   2 1177.18   31.10
   0  -2   2 1188.08   27.90
   0  -2   2 1197.08   29.60
   0  -2   2 1111.49   32.80
   0  -2   2 1216.28   29.70
   0  -2   2 1184.38   27.80
   0  -2   2 1146.89   29.00
   0  -2   2 1148.49   31.70
   0  -2   2 1147.39   30.20
  -2   2  -2   18.90    2.80
  -2   2  -2   26.70    2.80
  -2   2  -2   27.50    4.30
  -2   2  -2   25.10    3.30
  -2   2  -2   18.80    2.30
  -2   2  -2   29.00    3.50
   2  -2   2   26.30    4.20
   2  -2   2   21.30    2.20
   2  -2   2   28.80    3.80
   2  -2   2   22.10    2.60
   2  -2   2   22.80    1.60
   2  -2   2   23.90    3.20
   2  -2   2   30.60    4.00
   2  -2   2   23.60    1.80
  -3   2  -2 1718.43   44.80
  -3   2  -2 1730.13   42.90
  -3   2  -2 1749.53   46.60
  -3   2  -2 1799.12   46.50
  -3   2  -2 1715.53   43.60
  -3   2  -2 1711.13   45.70
   3  -2   2 1757.02   42.60
   3  -2   2 1670.53   43.00
   3  -2   2 1636.94   45.60
   3  -2   2 1729.03   45.60
   3  -2   2 1708.73   45.60
   3  -2   2 1686.83   44.60
  -4   2  -2   62.69    5.40
  -4   2  -2   65.19    6.40
  -4   2  -2   60.79    6.40
  -4   2  -2   57.49    3.30
  -4   2  -2   68.09    5.20
  -4   2  -2   62.09    6.40
   4  -2   2   65.99    5.30
   4  -2   2   65.79    4.10
   4  -2   2   65.19    5.00
   4  -2   2   70.69    6.80
   4  -2   2   61.99    5.80
  -5   2  -2 3623.64   80.49
  -5   2  -2 3527.75   86.19
  -5   2  -2 3562.84   91.19
  -5   2  -2 3482.05   89.29
  -5   2  -2 3584.44   88.49
  -5   2  -2 3502.55   87.49
  -5   2  -2 3432.56   91.29
   5  -2   2 3461.65   85.39
   5  -2   2 3432.96   86.39
   5  -2   2 3486.75   90.59
   5  -2   2 3477.45   87.89
   5  -2   2 3495.35   83.29
   5  -2   2 3617.34   91.29
  -6   2  -2    2.60    3.30
  -6   2  -2    4.40    4.30
  -6   2  -2    6.00    4.10
  -6   2  -2    7.30    3.50
  -6   2  -2    6.20    3.20
  -6   2  -2   -0.60    2.90
   6  -2   2    9.50    3.90
   6  -2   2    5.50    2.30
   6  -2   2    5.50    3.40
   6  -2   2    2.50    2.60
   6  -2   2    4.70    3.50
   6  -2   2    2.70    3.30
  -7   2  -2  871.91   29.40
  -7   2  -2  823.72   29.90
  -7   2  -2  812.12   33.20
  -7   2  -2  780.72   30.20
  -7   2  -2  800.02   29.90
  -7   2  -2  788.32   33.60
   7  -2   2  804.92   32.80
   7  -2   2  876.31   25.90
   7  -2   2  829.52   28.90
   7  -2   2  831.62   27.50
  -8   2  -2   80.69   10.40
  -8   2  -2   75.59   10.70
  -8   2  -2  122.29   13.10
  -8   2  -2   95.99   11.40
  -8   2  -2   90.79   11.70
  -8   2  -2   98.59   10.10
   8  -2   2   95.59    7.80
   8  -2   2   91.49   10.50
   8  -2   2   93.69   12.80
   8  -2   2  108.99   14.30
  -9   2  -2   79.79   10.90
  -9   2  -2   55.39   10.70
  -9   2  -2   72.29   12.10
   9  -2   2   71.79    9.80
   9  -2   2   89.29    8.10
   9  -2   2   76.19   12.40
 -10   2  -2   64.69   10.50
 -10   2  -2   88.59   12.30
 -10   2  -2   75.09   14.30
  10  -2   2   45.90   10.40
  10  -2   2   79.29   12.00
  10  -2   2   87.29    8.60
 -11   2  -2   92.29   15.40
 -11   2  -2  105.19   13.70
 -11   2  -2  111.29   16.40
  11  -2   2  117.99   10.30
  11  -2   2  129.49   15.30
  11  -2   2  149.19   20.80
  11   1  -2    3.80    6.20
  11   1  -2    5.40    7.90
  11   1  -2    4.10    8.30
 -11  -1   2   -3.40    9.20
 -11  -1   2    1.70    7.50
  10   1  -2  401.06   23.00
  10   1  -2  400.66   27.60
  10   1  -2  386.46   22.30
 -10  -1   2  404.36   28.30
 -10  -1   2  389.46   23.70
   9   1  -2   -2.80    5.10
   9   1  -2    2.80    5.40
   9   1  -2    6.10    4.90
   9   1  -2   -6.40    7.20
  -9  -1   2    1.80    5.60
  -9  -1   2    3.20    4.90
  -9  -1   2    2.10    4.90
   8   1  -2 1173.48   45.00
   8   1  -2 1103.29   44.40
   8   1  -2 1236.18   39.90
   8   1  -2 1253.27   41.10
   8   1  -2 1182.88   40.90
  -8  -1   2 1189.78   38.40
  -8  -1   2 1100.69   44.90
  -8  -1   2 1136.19   45.70
  -8  -1   2 1241.78   41.20
  -8  -1   2 1111.59   39.60
   7   1  -2  114.59    9.90
   7   1  -2  117.79   10.40
   7   1  -2  108.69   12.20
   7   1  -2  118.99   11.10
   7   1  -2  124.39   12.70
  -7  -1   2  134.89    9.90
  -7  -1   2  144.19   11.00
  -7  -1   2  115.39   10.50
  -7  -1   2   94.29   11.90
  -7  -1   2  121.59   13.00
  -7  -1   2  140.49   15.30
   6   1  -2 1568.94   45.90
   6   1  -2 1598.24   49.99
   6   1  -2 1533.25   49.10
   6   1  -2 1586.84   45.70
   6   1  -2 1567.04   44.10
   6   1  -2 1528.05   46.60
  -6  -1   2 1495.35   45.00
  -6  -1   2 1580.74   50.39
  -6  -1   2 1502.05   43.00
  -6  -1   2 1478.05   48.70
  -6  -1   2 1468.35   49.20
  -6  -1   2 1511.05   44.90
   5   1  -2  296.07   14.10
   5   1  -2  286.17   15.70
   5   1  -2  304.87   16.40
   5   1  -2  285.57   13.00
   5   1  -2  314.47   14.80
   5   1  -2  275.87   14.60
  -5  -1   2  288.97   16.10
  -5  -1   2  326.57   14.40
  -5  -1   2  296.97   13.70
  -5  -1   2  296.67   12.70
  -5  -1   2  281.87   16.00
  -5  -1   2  298.17   16.20
   4   1  -2 1256.17   36.40
   4   1  -2 1332.47   39.40
   4   1  -2 1287.67   39.40
   4   1  -2 1313.57   38.40
   4   1  -2 1307.47   37.60
  -4  -1   2 1349.47   40.20
  -4  -1   2 1227.78   36.00
  -4  -1   2 1314.07   36.60
  -4  -1   2 1319.27   39.70
   3   1  -2   77.59    5.40
   3   1  -2   89.19    6.90
   3   1  -2   84.39    6.90
   3   1  -2   82.39    6.40
   3   1  -2   90.79    5.50
  -3  -1   2   91.09    7.20
  -3  -1   2   83.09    5.60
  -3  -1   2   82.09    5.50
  -3  -1   2   89.69    7.10
  -3  -1   2   80.69    6.60
   2   1  -2 2508.35   59.69
   2   1  -2 2506.05   59.39
   2   1  -2 2562.84   61.79
   2   1  -2 2490.65   61.59
   2   1  -2 2486.05   61.59
  -2  -1   2 2296.27   61.49
  -2  -1   2 2524.05   61.89
  -2  -1   2 2545.15   59.59
  -2  -1   2 2319.87   60.99
  -2  -1   2 2488.95   59.39
   1   1  -2  691.83   18.90
   1   1  -2  713.43   18.90
   1   1  -2  751.62   20.30
   1   1  -2  674.83   20.00
   1   1  -2  753.02   20.60
  -1  -1   2  744.63   20.40
  -1  -1   2  710.63   20.50
  -1  -1   2  712.33   20.10
  -1  -1   2  704.03   18.80
  -1  -1   2  717.43   18.80
   0   1  -2   78.99    3.70
   0   1  -2   93.39    5.40
   0   1  -2   89.89    4.30
   0   1  -2   83.29    3.80
   0   1  -2   85.09    4.20
   0   1  -2   90.59    4.40
   0   1  -2   82.99    3.50
   0   1  -2   83.89    3.60
   0  -1   2   82.89    3.80
   0  -1   2   91.39    4.10
   0  -1   2   87.39    4.20
   0  -1   2   81.39    4.20
   0  -1   2   80.59    3.50
   0  -1   2   81.69    4.20
   0  -1   2   87.39    3.50
   0  -1   2   85.79    5.20
  -1   1  -2  713.33   18.00
  -1   1  -2  723.93   19.90
  -1   1  -2  760.62   20.00
  -1   1  -2  717.33   19.40
  -1   1  -2  741.23   20.50
  -1   1  -2  708.63   18.60
  -1   1  -2  750.02   18.40
   1  -1   2  698.93   18.40
   1  -1   2  717.63   18.30
   1  -1   2  722.93   18.20
   1  -1   2  730.83   19.80
   1  -1   2  729.23   20.70
   1  -1   2  791.82   20.10
   1  -1   2  696.23   19.30
  -2   1  -2 1264.77   31.60
  -2   1  -2 1266.67   33.40
  -2   1  -2 1285.37   33.20
  -2   1  -2 1249.47   32.40
  -2   1  -2 1227.18   33.00
  -2   1  -2 1242.58   31.00
   2  -1   2 1229.78   32.20
   2  -1   2 1246.48   31.40
   2  -1   2 1264.47   33.20
   2  -1   2 1222.88   33.20
   2  -1   2 1255.47   31.00
  -3   1  -2 1153.48   31.20
  -3   1  -2 1173.18   33.10
  -3   1  -2 1199.48   32.40
  -3   1  -2 1179.98   30.60
  -3   1  -2 1188.28   31.90
   3  -1   2 1122.29   33.20
   3  -1   2 1144.49   31.60
   3  -1   2 1194.98   33.20
   3  -1   2 1138.79   30.80
   3  -1   2 1176.28   30.30
  -4   1  -2 1868.41   48.70
  -4   1  -2 1856.11   49.10
  -4   1  -2 1933.01   51.69
  -4   1  -2 1856.51   49.30
  -4   1  -2 1787.72   51.39
  -4   1  -2 1903.11   45.50
   4  -1   2 1802.32   48.20
   4  -1   2 1973.70   47.80
   4  -1   2 1842.52   51.09
   4  -1   2 1850.61   49.00
   4  -1   2 1898.41   51.69
   4  -1   2 1892.81   47.20
  -5   1  -2 1157.08   36.00
  -5   1  -2 1197.68   34.40
  -5   1  -2 1182.08   37.80
  -5   1  -2 1127.19   34.20
  -5   1  -2 1138.39   34.30
  -5   1  -2 1177.08   29.80
  -5   1  -2 1169.58   37.30
   5  -1   2 1100.49   33.80
   5  -1   2 1173.58   32.40
   5  -1   2 1122.59   32.50
   5  -1   2 1191.48   37.20
   5  -1   2 1163.78   37.30
   5  -1   2 1098.19   36.30
  -6   1  -2  356.26   15.40
  -6   1  -2  326.87   15.40
  -6   1  -2  320.07   15.40
  -6   1  -2  363.36   18.90
  -6   1  -2  340.27   15.90
   6  -1   2  339.47   17.80
   6  -1   2  337.87   15.20
   6  -1   2  309.97   15.10
   6  -1   2  334.57   13.90
   6  -1   2  288.27   13.60
   6  -1   2  341.37   21.30
  -7   1  -2 1284.57   44.90
  -7   1  -2 1317.97   45.80
  -7   1  -2 1252.67   40.00
  -7   1  -2 1297.77   40.70
  -7   1  -2 1238.58   39.60
   7  -1   2 1372.26   45.70
   7  -1   2 1309.57   40.30
   7  -1   2 1350.86   38.10
   7  -1   2 1194.68   37.90
   7  -1   2 1323.77   44.80
  -8   1  -2  226.38   14.70
  -8   1  -2  272.57   19.10
  -8   1  -2  236.38   14.70
  -8   1  -2  251.37   18.70
   8  -1   2  267.47   18.70
   8  -1   2  233.48   13.00
   8  -1   2  242.88   18.00
   8  -1   2  256.97   15.40
  -9   1  -2  329.37   18.50
  -9   1  -2  306.57   26.80
  -9   1  -2  314.27   22.20
  -9   1  -2  326.17   24.10
   9  -1   2  329.47   18.90
   9  -1   2  332.17   22.60
   9  -1   2  352.86   16.70
 -10   1  -2    3.60    6.60
 -10   1  -2   -0.80    5.40
 -10   1  -2    2.10    6.90
  10  -1   2    1.90    5.90
  10  -1   2    8.70    6.10
  10  -1   2    2.40    4.30
 -11   1  -2  635.84   30.80
 -11   1  -2  687.33   32.10
 -11   1  -2  708.33   38.90
  11  -1   2  696.53   27.10
  11  -1   2  705.33   38.20
  11  -1   2  683.83   31.80
 -12   1  -2    9.30    9.00
 -12   1  -2   -0.60    9.30
  12  -1   2    6.80   10.80
  12  -1   2   -1.70    6.20
  12  -1   2    0.80    9.30
  11   0  -2  205.98   18.00
  11   0  -2  153.68   15.20
  11   0  -2  141.49   18.80
 -11   0   2  144.79   20.50
 -11   0   2  127.19   16.00
  10   0  -2  330.57   20.90
  10   0  -2  288.37   18.70
  10   0  -2  260.37   22.80
 -10   0   2  347.77   21.90
 -10   0   2  352.26   26.50
   9   0  -2  297.97   18.00
   9   0  -2  302.57   14.10
   9   0  -2  302.07   18.80
   9   0  -2  338.07   23.80
  -9   0   2  326.77   24.10
  -9   0   2  292.47   17.80
  -9   0   2  305.27   19.00
   8   0  -2  589.24   25.40
   8   0  -2  552.04   23.60
   8   0  -2  589.94   29.60
   8   0  -2  586.14   21.70
   8   0  -2  593.34   29.90
   8   0  -2  604.44   25.60
  -8   0   2  547.45   29.50
  -8   0   2  613.44   26.20
  -8   0   2  587.04   24.50
  -8   0   2  608.84   30.60
  -8   0   2  613.84   26.50
   7   0  -2  542.25   20.90
   7   0  -2  543.75   23.10
   7   0  -2  546.55   21.80
   7   0  -2  553.84   26.80
   7   0  -2  553.34   23.10
   7   0  -2  560.34   26.40
  -7   0   2  604.24   24.20
  -7   0   2  511.75   22.80
  -7   0   2  569.34   27.50
  -7   0   2  518.85   25.10
  -7   0   2  566.94   27.60
  -7   0   2  540.15   21.90
   6   0  -2 1008.90   33.10
   6   0  -2 1017.40   33.00
   6   0  -2 1026.10   36.90
   6   0  -2 1028.80   31.90
   6   0  -2  987.10   31.40
  -6   0   2 1013.20   33.00
  -6   0   2 1036.90   37.50
  -6   0   2  951.20   34.90
  -6   0   2  992.40   36.80
  -6   0   2  991.60   32.80
  -6   0   2  997.30   31.50
   5   0  -2 1466.95   42.00
   5   0  -2 1529.15   43.20
   5   0  -2 1533.55   43.80
   5   0  -2 1488.75   41.70
   5   0  -2 1457.15   45.80
   5   0  -2 1774.12   56.99
  -5   0   2 1513.25   46.70
  -5   0   2 1506.15   43.00
  -5   0   2 1500.75   43.00
  -5   0   2 1472.95   47.30
   4   0  -2 1252.97   35.50
   4   0  -2 1278.47   35.00
   4   0  -2 1228.78   38.20
   4   0  -2 1274.27   38.30
   4   0  -2 1288.37   35.20
   4   0  -2 1236.48   36.10
  -4   0   2 1279.67   38.50
  -4   0   2 1186.58   35.10
  -4   0   2 1263.67   34.50
  -4   0   2 1311.27   35.70
  -4   0   2 1226.48   37.30
   3   0  -2 1269.37   36.60
   3   0  -2 1286.37   33.80
   3   0  -2 1222.88   34.90
   3   0  -2 1262.27   34.30
   3   0  -2 1339.87   36.90
  -3   0   2 1255.47   34.20
  -3   0   2 1207.88   36.30
  -3   0   2 1314.17   37.10
  -3   0   2 1315.77   36.20
   2   0  -2  480.85   15.40
   2   0  -2  465.65   16.00
   2   0  -2  483.45   14.80
   2   0  -2  466.85   14.40
  -2   0   2  494.25   14.70
  -2   0   2  480.15   14.70
  -2   0   2  473.75   15.60
  -2   0   2  479.55   16.10
  -2   0   2  452.25   16.10
   1   0  -2  170.08    6.80
   1   0  -2  170.28    6.20
  -1   0   2  156.98    6.70
  -1   0   2  155.58    7.00
  -1   0   2  178.88    6.30
   0   0  -2   55.89    3.30
   0   0  -2   61.79    2.90
   0   0  -2   61.59    3.20
   0   0  -2   57.39    3.00
   0   0   2   60.59    3.30
   0   0   2   57.39    3.30
   0   0   2   57.99    2.70
   0   0   2   55.39    2.70
   0   0   2   56.69    2.80
   0   0   2   55.99    3.10
  -1   0  -2   22.40    2.30
  -1   0  -2   15.10    2.10
  -1   0  -2   23.40    2.00
  -1   0  -2   22.20    1.70
  -1   0  -2   18.90    1.80
   1   0   2   24.40    1.20
   1   0   2   20.10    1.60
   1   0   2   15.40    1.80
   1   0   2   20.10    1.60
   1   0   2   20.20    1.80
   1   0   2   22.20    2.30
   1   0   2   23.30    2.10
  -2   0  -2 3423.06   79.59
  -2   0  -2 3283.27   77.39
  -2   0  -2 3436.96   78.09
  -2   0  -2 3355.86   78.19
  -2   0  -2 3156.78   79.49
  -2   0  -2 3374.66   77.79
   2   0   2 3375.46   77.79
   2   0   2 3255.97   77.29
   2   0   2 3236.58   79.19
   2   0   2 3334.77   77.89
   2   0   2 3468.65   78.29
  -3   0  -2  614.54   18.00
  -3   0  -2  581.24   17.60
  -3   0  -2  610.94   18.40
  -3   0  -2  591.74   18.30
  -3   0  -2  599.34   20.30
  -3   0  -2  612.04   17.40
  -3   0  -2  606.14   20.10
   3   0   2  620.84   18.40
   3   0   2  628.74   20.50
   3   0   2  588.04   18.10
   3   0   2  599.44   19.90
   3   0   2  607.94   17.70
  -4   0  -2 4720.13  114.79
  -4   0  -2 4719.63  110.29
  -4   0  -2 4681.73  109.29
  -4   0  -2 4636.84  110.39
  -4   0  -2 4597.44  111.19
  -4   0  -2 4711.73  111.19
  -4   0  -2 4586.74  114.19
   4   0   2 4597.24  114.39
   4   0   2 4844.92  114.39
   4   0   2 4781.62  111.19
   4   0   2 4573.74  109.89
   4   0   2 4711.23  111.19
   4   0   2 4707.33  111.19
  -5   0  -2  473.45   15.80
  -5   0  -2  468.05   17.90
  -5   0  -2  470.15   17.90
  -5   0  -2  477.45   17.00
  -5   0  -2  502.55   20.80
   5   0   2  490.25   20.30
   5   0   2  458.35   19.70
   5   0   2  476.15   17.70
   5   0   2  462.15   16.80
   5   0   2  473.25   17.50
  -6   0  -2  653.03   27.70
  -6   0  -2  673.03   24.60
  -6   0  -2  694.43   24.50
  -6   0  -2  667.53   23.30
  -6   0  -2  685.03   20.90
  -6   0  -2  685.63   24.20
  -6   0  -2  711.53   28.20
   6   0   2  702.13   24.60
   6   0   2  716.93   24.50
   6   0   2  732.53   28.00
   6   0   2  715.23   28.20
   6   0   2  711.73   23.50
   6   0   2  730.13   24.50
  -7   0  -2   37.50    6.50
  -7   0  -2   55.79    7.20
  -7   0  -2   49.10    7.70
  -7   0  -2   28.30    7.10
  -7   0  -2   28.80    6.80
   7   0   2   37.50    6.40
   7   0   2   31.10    6.20
   7   0   2   42.90    6.50
   7   0   2   38.00    5.60
   7   0   2   46.90    9.00
  -8   0  -2  358.46   28.20
  -8   0  -2  241.38   19.30
  -8   0  -2  289.97   15.60
  -8   0  -2  320.47   17.00
  -8   0  -2  343.47   21.50
  -8   0  -2  289.17   16.60
   8   0   2  334.17   20.90
   8   0   2  310.37   16.00
   8   0   2  326.67   21.10
   8   0   2  309.07   17.20
  -9   0  -2   36.50    8.90
  -9   0  -2   62.09    8.50
  -9   0  -2   64.19    9.60
  -9   0  -2   47.20    8.50
   9   0   2   56.69    9.40
   9   0   2   65.59   12.00
   9   0   2   75.09    9.50
 -10   0  -2  418.86   21.00
 -10   0  -2  420.56   28.00
 -10   0  -2  414.86   23.20
  10   0   2  419.56   23.00
  10   0   2  386.06   35.50
  10   0   2  426.96   20.80
 -11   0  -2  191.18   17.50
 -11   0  -2  177.18   16.80
 -11   0  -2  197.28   21.40
  11   0   2  166.68   16.60
  11   0   2  218.08   21.80
  11   0   2  211.98   15.60
 -12   0  -2  153.88   18.10
 -12   0  -2  149.09   23.70
  12   0   2  150.18   15.30
  12   0   2  171.58   23.20
  11  -1  -2  463.45   23.50
  11  -1  -2  451.25   31.20
  11  -1  -2  415.36   25.20
 -11   1   2  463.15   27.20
 -11   1   2  414.76   27.90
 -11   1   2  521.65   34.20
  10  -1  -2   14.50    7.50
  10  -1  -2   14.50    9.10
  10  -1  -2   24.00    7.10
 -10   1   2    5.50    7.30
 -10   1   2   28.50    8.40
   9  -1  -2 1055.19   44.10
   9  -1  -2 1040.00   36.90
   9  -1  -2 1086.69   39.60
  -9   1   2 1076.09   46.00
  -9   1   2 1036.80   39.40
   8  -1  -2    1.20    4.10
   8  -1  -2    6.70    4.20
   8  -1  -2   -0.60    5.70
   8  -1  -2    3.60    3.70
   8  -1  -2    0.60    4.90
   8  -1  -2    0.70    2.10
  -8   1   2    3.90    3.70
  -8   1   2   -5.10    3.80
  -8   1   2    4.40    5.70
   7  -1  -2 1872.01   59.79
   7  -1  -2 1895.71   53.29
   7  -1  -2 1950.01   49.90
   7  -1  -2 1906.61   60.29
   7  -1  -2 2000.10   55.79
   7  -1  -2 1940.41   54.29
  -7   1   2 1848.02   55.19
  -7   1   2 1928.31   61.39
  -7   1   2 1817.12   60.29
  -7   1   2 1916.71   54.49
  -7   1   2 1805.42   56.99
   6  -1  -2  316.47   14.60
   6  -1  -2  336.67   18.40
   6  -1  -2  337.27   16.00
   6  -1  -2  333.97   18.70
   6  -1  -2  314.97   15.20
   6  -1  -2  341.07   13.60
  -6   1   2  312.37   16.70
  -6   1   2  315.57   15.70
  -6   1   2  343.27   15.60
  -6   1   2  322.07   18.70
  -6   1   2  334.67   16.10
   5  -1  -2 1726.53   51.69
   5  -1  -2 1750.72   47.10
   5  -1  -2 1745.23   45.70
   5  -1  -2 1728.13   47.90
   5  -1  -2 1819.52   52.49
   5  -1  -2 1709.53   48.20
  -5   1   2 1737.93   49.99
  -5   1   2 1827.72   52.99
  -5   1   2 1733.63   48.60
  -5   1   2 1777.12   52.49
  -5   1   2 1777.32   48.50
  -5   1   2 1765.92   47.80
   4  -1  -2  409.06   17.70
   4  -1  -2  387.16   17.20
   4  -1  -2  435.76   15.80
   4  -1  -2  397.26   15.20
   4  -1  -2  419.96   15.00
   4  -1  -2  420.36   14.10
  -4   1   2  396.46   17.50
  -4   1   2  400.76   17.80
  -4   1   2  411.86   16.40
  -4   1   2  409.56   15.70
  -4   1   2  411.96   15.50
  -4   1   2  394.96   15.00
   3  -1  -2 1669.93   42.30
   3  -1  -2 1659.53   44.70
   3  -1  -2 1653.53   41.60
   3  -1  -2 1576.44   44.30
   3  -1  -2 1643.04   42.30
  -3   1   2 1632.94   42.80
  -3   1   2 1668.33   42.20
  -3   1   2 1520.85   41.90
  -3   1   2 1625.54   44.90
   2  -1  -2  195.88    7.90
   2  -1  -2  186.78    7.50
   2  -1  -2  195.08    7.90
   2  -1  -2  194.48    9.00
   2  -1  -2  205.48    9.20
  -2   1   2  206.08    9.20
  -2   1   2  190.68    7.80
  -2   1   2  193.58    7.80
  -2   1   2  203.38    8.30
   1  -1  -2 1236.78   30.40
   1  -1  -2 1271.67   30.50
   1  -1  -2 1209.28   31.70
   1  -1  -2 1272.37   30.70
   1  -1  -2 1254.77   31.80
  -1   1   2 1210.28   31.80
  -1   1   2 1308.57   32.00
  -1   1   2 1204.18   30.50
  -1   1   2 1248.88   30.90
   0  -1  -2  980.40   23.90
   0  -1  -2 1005.60   24.30
   0  -1  -2  994.80   24.90
   0  -1  -2  989.00   24.00
   0  -1  -2  988.60   24.00
   0   1   2  990.60   24.30
   0   1   2 1003.50   23.90
   0   1   2 1020.80   25.10
  -2  -1  -2 6274.87  140.09
   2   1   2 6195.18  140.09
  -3  -1  -2  222.88    8.70
  -3  -1  -2  216.48    7.50
  -3  -1  -2  207.28    9.20
  -3  -1  -2  226.18    9.10
  -3  -1  -2  207.98   10.20
  -3  -1  -2  227.28    8.80
   3   1   2  234.58    8.80
   3   1   2  237.18   10.60
   3   1   2  229.68    8.70
   3   1   2  217.78    8.50
   3   1   2  218.08    9.10
  -4  -1  -2  222.48   10.30
  -4  -1  -2  243.88   10.50
  -4  -1  -2  247.38    9.00
  -4  -1  -2  216.58   12.00
  -4  -1  -2  233.78   10.10
  -4  -1  -2  242.18   12.20
  -4  -1  -2  226.78    9.90
   4   1   2  227.38    9.40
   4   1   2  224.38   11.70
   4   1   2  253.87   10.30
   4   1   2  227.48   12.10
   4   1   2  237.68    9.90
   4   1   2  243.58   11.40
   4   1   2  238.28   10.50
  -5  -1  -2  353.86   13.10
  -5  -1  -2  347.57   14.40
  -5  -1  -2  386.06   18.10
  -5  -1  -2  385.66   15.40
  -5  -1  -2  370.86   17.60
  -5  -1  -2  384.16   14.70
   5   1   2  376.66   14.60
   5   1   2  377.76   13.50
   5   1   2  404.56   16.60
   5   1   2  378.16   17.40
   5   1   2  364.96   17.50
   5   1   2  377.36   14.40
  -6  -1  -2  684.53   27.50
  -6  -1  -2  651.73   21.70
  -6  -1  -2  644.74   23.70
  -6  -1  -2  661.13   23.40
  -6  -1  -2  692.53   23.30
  -6  -1  -2  662.13   21.30
   6   1   2  643.24   26.80
   6   1   2  641.84   26.10
   6   1   2  649.64   22.60
   6   1   2  678.63   24.60
   6   1   2  649.04   23.10
  -7  -1  -2   95.39    9.20
  -7  -1  -2  104.69    9.20
  -7  -1  -2   93.59   11.90
  -7  -1  -2  126.39    9.60
  -7  -1  -2  103.89    8.00
  -7  -1  -2   81.69   10.70
   7   1   2  110.69    9.40
   7   1   2  119.19    8.70
   7   1   2  116.89   10.10
   7   1   2  115.29   11.30
   7   1   2  118.59   12.10
  -8  -1  -2 1511.75   47.70
  -8  -1  -2 1546.75   47.20
  -8  -1  -2 1544.55   54.39
  -8  -1  -2 1496.85   48.10
  -8  -1  -2 1571.54   44.70
  -8  -1  -2 1566.44   54.29
   8   1   2 1534.05   47.90
   8   1   2 1557.64   46.50
   8   1   2 1640.24   54.49
   8   1   2 1605.04   48.70
  -9  -1  -2    7.80    4.20
  -9  -1  -2    1.90    4.80
  -9  -1  -2   -3.00    4.60
  -9  -1  -2    3.40    5.30
   9   1   2    4.40    5.00
   9   1   2    8.60    5.60
   9   1   2    2.80    5.10
 -10  -1  -2 1139.19   41.80
 -10  -1  -2 1198.18   49.50
  10   1   2 1042.10   40.80
  10   1   2 1104.39   39.80
  10   1   2 1102.09   47.40
 -11  -1  -2  113.79   17.90
 -11  -1  -2  106.59   14.50
 -11  -1  -2   94.99   13.90
  11   1   2  113.09   13.00
  11   1   2  107.69   16.90
  11   1   2  105.39   14.30
 -12  -1  -2  391.26   31.90
 -12  -1  -2  351.06   25.30
  12   1   2  407.56   31.20
  12   1   2  352.26   35.60
  12   1   2  381.46   25.60
  11  -2  -2   88.99   13.80
  11  -2  -2   83.49   11.30
  11  -2  -2  121.89   18.30
 -11   2   2   94.89   18.20
 -11   2   2   82.69   13.70
  10  -2  -2  450.85   24.30
  10  -2  -2  442.66   29.20
  10  -2  -2  450.65   21.40
 -10   2   2  430.36   25.00
 -10   2   2  442.46   29.30
[truncated: 2,212,414 more chars]
